# Supplementary material for: 4,4′-Bipyridine–5-fluoro­isophthalic acid (1/1)
Source: Acta Crystallogr Sect E Struct Rep Online. 2011 Feb 9;67(Pt 3):o589. doi: 10.1107/S1600536811004016 (PMC3052053; doi:10.1107/S1600536811004016)
Supplement: Supplementary file 1 [file e-67-0o589-sup1.cif]

##############################################################################
###                                                                        ###
###        Electronic paper (Acta Crystallographica Section E)             ###
###                                                                        ###
##############################################################################
#                                                                            #
# This CIF contains the data in a paper accepted for publication in Acta     #
# Crystallographica Section E. It conforms to the requirements of Notes      #
# for Authors for Section E, and has been peer reviewed under the auspices   #
# of the IUCr Commission on Journals.                                        #
#                                                                            #
# Full details of the Crystallographic Information File format               #
# are given in the paper "The Crystallographic Information File (CIF):       #
# a New Standard Archive File for Crystallography" by S. R. Hall, F. H.      #
# Allen and I. D. Brown [Acta Cryst. (1991), A47, 655-685].                  #
#                                                                            #
# The current version of the core CIF dictionary is obtainable from          #
# ftp://ftp.iucr.org/pub/cif_core.dic. The current version number is 2.4.    #
#                                                                            #
# Software is freely available for graphical display of the structure(s) in  #
# this CIF.  For information consult the CIF home page http://www.iucr.org/  #
# cif/home.html                                                              #
#                                                                            #
# This file may be used for bona fide research purposes within the           #
# scientific community so long as proper attribution is given to the journal # 
# article from which it was obtained.                                        #
#                                                                            #
##############################################################################
                                             
data_I
_audit_creation_method     SHELXL-97
_chemical_name_systematic
;
4,4'-Bipyridine--5-fluorobenzene-1,3-dicarboxylic acid (1/1)
;
_chemical_name_common     '4,4'-Bipyridine--5-fluoroisophthalic acid (1/1)'
_chemical_formula_moiety     'C8 H5 F O4, C10 H8 N2'
_chemical_formula_sum     'C18 H13 F N2 O4'
_chemical_formula_iupac     'C8 H5 F O4, C10 H8 N2'
_chemical_formula_weight     340.30
_chemical_melting_point     ?
_symmetry_cell_setting     monoclinic
_symmetry_space_group_name_H-M     'P 21/n'
_symmetry_space_group_name_Hall     '-P 2yn'
loop_
    _symmetry_equiv_pos_as_xyz
    'x, y, z'
    '-x+1/2, y+1/2, -z+1/2'
    '-x, -y, -z'
    'x-1/2, -y-1/2, z-1/2'
_cell_length_a     7.1711(13)
_cell_length_b     20.106(4)
_cell_length_c     11.272(2)
_cell_angle_alpha     90.00
_cell_angle_beta     106.781(2)
_cell_angle_gamma     90.00
_cell_volume     1556.0(5)
_cell_formula_units_Z     4
_cell_measurement_reflns_used     2260
_cell_measurement_theta_min     2.14
_cell_measurement_theta_max     21.79
_cell_measurement_temperature     296(2)
_exptl_crystal_description     block
_exptl_crystal_colour     colorless
_exptl_crystal_size_max     0.34
_exptl_crystal_size_mid     0.32
_exptl_crystal_size_min     0.32
_exptl_crystal_density_diffrn     1.453
_exptl_crystal_density_meas     ?
_exptl_crystal_density_method     'not measured'
_exptl_crystal_F_000     704
_exptl_absorpt_coefficient_mu     0.112
_exptl_absorpt_correction_type     multi-scan
_exptl_absorpt_process_details     '(SADABS; Sheldrick, 2003)'
_exptl_absorpt_correction_T_min     0.9629
_exptl_absorpt_correction_T_max     0.9672
_exptl_special_details
;
;
_diffrn_ambient_temperature     296(2)
_diffrn_radiation_type     MoK\a
_diffrn_radiation_wavelength     0.71073
_diffrn_radiation_source     'fine-focus sealed tube'
_diffrn_radiation_monochromator     graphite
_diffrn_measurement_device_type     'Bruker APEXII CCD area-detector'
_diffrn_measurement_method     '\f and \w'
_diffrn_detector_area_resol_mean     ?
_diffrn_reflns_number     11109
_diffrn_reflns_av_R_equivalents     0.0415
_diffrn_reflns_av_sigmaI/netI     0.0361
_diffrn_reflns_theta_min     2.03
_diffrn_reflns_theta_max     25.00
_diffrn_reflns_theta_full     25.00
_diffrn_measured_fraction_theta_max     0.997
_diffrn_measured_fraction_theta_full     0.997
_diffrn_reflns_limit_h_min     -8
_diffrn_reflns_limit_h_max     8
_diffrn_reflns_limit_k_min     -23
_diffrn_reflns_limit_k_max     22
_diffrn_reflns_limit_l_min     -13
_diffrn_reflns_limit_l_max     13
_diffrn_standards_number     ?
_diffrn_standards_interval_count     ?
_diffrn_standards_interval_time     ?
_diffrn_standards_decay_%     ?
_refine_special_details
;
 Refinement of F^2^ against ALL reflections.  The weighted R-factor wR and
 goodness of fit S are based on F^2^, conventional R-factors R are based
 on F, with F set to zero for negative F^2^. The threshold expression of
 F^2^ > 2sigma(F^2^) is used only for calculating R-factors(gt) etc. and is
 not relevant to the choice of reflections for refinement.  R-factors based
 on F^2^ are statistically about twice as large as those based on F, and R-
 factors based on ALL data will be even larger.
;
_reflns_number_total     2742
_reflns_number_gt     1956
_reflns_threshold_expression     I>2\s(I)
_refine_ls_structure_factor_coef     Fsqd
_refine_ls_matrix_type     full
_refine_ls_R_factor_all     0.0832
_refine_ls_R_factor_gt     0.0588
_refine_ls_wR_factor_gt     0.1462
_refine_ls_wR_factor_ref     0.1656
_refine_ls_goodness_of_fit_ref     1.088
_refine_ls_restrained_S_all     1.089
_refine_ls_number_reflns     2742
_refine_ls_number_parameters     228
_refine_ls_number_restraints     1
_refine_ls_hydrogen_treatment     constr
_refine_ls_weighting_scheme     calc
_refine_ls_weighting_details
         'calc w=1/[\s^2^(Fo^2^)+(0.0670P)^2^+1.0970P] where P=(Fo^2^+2Fc^2^)/3'
_atom_sites_solution_hydrogens     geom
_atom_sites_solution_primary     direct
_atom_sites_solution_secondary     difmap
_refine_ls_shift/su_max     0.000
_refine_ls_shift/su_mean     0.000
_refine_diff_density_max     0.718
_refine_diff_density_min     -0.327
_refine_ls_extinction_method     none
_refine_ls_extinction_coef     ?
loop_
    _atom_type_symbol
    _atom_type_description
    _atom_type_scat_dispersion_real
    _atom_type_scat_dispersion_imag
    _atom_type_scat_source
    'C' 'C' 0.0033 0.0016
                         'International Tables Vol C Tables 4.2.6.8 and 6.1.1.4'
    'H' 'H' 0.0000 0.0000
                         'International Tables Vol C Tables 4.2.6.8 and 6.1.1.4'
    'N' 'N' 0.0061 0.0033
                         'International Tables Vol C Tables 4.2.6.8 and 6.1.1.4'
    'O' 'O' 0.0106 0.0060
                         'International Tables Vol C Tables 4.2.6.8 and 6.1.1.4'
    'F' 'F' 0.0171 0.0103
                         'International Tables Vol C Tables 4.2.6.8 and 6.1.1.4'
_computing_data_collection     'APEX2 (Bruker, 2007)'
_computing_cell_refinement     'APEX2 and SAINT (Bruker, 2007)'
_computing_data_reduction     'SAINT (Bruker, 2007)'
_computing_structure_solution     'SHELXTL (Sheldrick, 2008)'
_computing_structure_refinement     'SHELXTL (Sheldrick, 2008)'
_computing_molecular_graphics
                     'SHELXTL (Sheldrick, 2008) and DIAMOND (Brandenburg, 2005)'
_computing_publication_material     'SHELXTL (Sheldrick, 2008)'
loop_
    _atom_site_type_symbol
    _atom_site_label
    _atom_site_fract_x
    _atom_site_fract_y
    _atom_site_fract_z
    _atom_site_U_iso_or_equiv
    _atom_site_adp_type
    _atom_site_calc_flag
    _atom_site_refinement_flags
    _atom_site_occupancy
    _atom_site_disorder_assembly
    _atom_site_disorder_group
    C C1 0.2245(5) 0.3051(2) -0.1085(3) 0.0680(10) Uani d . 1 . .
    H H1 0.2529 0.2771 -0.1667 0.082 Uiso calc R 1 . .
    C C2 0.2595(5) 0.28299(18) 0.0108(3) 0.0578(9) Uani d . 1 . .
    H H2 0.3103 0.2406 0.0319 0.069 Uiso calc R 1 . .
    C C3 0.2198(4) 0.32356(15) 0.1013(3) 0.0463(7) Uani d . 1 . .
    C C4 0.1530(5) 0.38653(18) 0.0671(3) 0.0618(9) Uani d . 1 . .
    H H4 0.1293 0.4163 0.1242 0.074 Uiso calc R 1 . .
    C C5 0.1208(5) 0.40493(18) -0.0617(4) 0.0681(9) Uani d U 1 . .
    H H5 0.0760 0.4475 -0.0870 0.082 Uiso calc R 1 . .
    C C6 0.2374(4) 0.29661(14) 0.2275(2) 0.0390(6) Uani d . 1 . .
    C C7 0.2065(4) 0.22960(14) 0.2432(3) 0.0472(7) Uani d . 1 . .
    H H7 0.1809 0.2009 0.1758 0.057 Uiso calc R 1 . .
    C C8 0.2138(5) 0.20553(15) 0.3592(3) 0.0484(7) Uani d . 1 . .
    H H8 0.1927 0.1603 0.3672 0.058 Uiso calc R 1 . .
    C C9 0.2766(5) 0.33605(15) 0.3328(3) 0.0512(8) Uani d . 1 . .
    H H9 0.2999 0.3813 0.3279 0.061 Uiso calc R 1 . .
    C C10 0.2807(5) 0.30759(15) 0.4452(3) 0.0522(8) Uani d . 1 . .
    H H10 0.3070 0.3350 0.5146 0.063 Uiso calc R 1 . .
    C C11 0.1900(4) 0.11407(14) 0.6366(3) 0.0420(7) Uani d . 1 . .
    C C12 0.1879(4) 0.07233(13) 0.7462(2) 0.0374(6) Uani d . 1 . .
    C C13 0.2825(4) 0.09158(14) 0.8674(2) 0.0401(7) Uani d . 1 . .
    H H13 0.3453 0.1325 0.8829 0.048 Uiso calc R 1 . .
    C C14 0.2827(4) 0.04932(14) 0.9653(2) 0.0431(7) Uani d . 1 . .
    C C15 0.1878(5) -0.01089(15) 0.9423(3) 0.0498(8) Uani d . 1 . .
    H H15 0.1868 -0.0393 1.0072 0.060 Uiso calc R 1 . .
    C C16 0.0951(5) -0.02820(14) 0.8225(3) 0.0482(7) Uani d . 1 . .
    C C17 0.0933(4) 0.01109(14) 0.7225(3) 0.0424(7) Uani d . 1 . .
    H H17 0.0313 -0.0027 0.6420 0.051 Uiso calc R 1 . .
    C C18 0.3876(5) 0.06363(18) 1.0980(3) 0.0558(9) Uani d . 1 . .
    F F1 0.0045(3) -0.08851(9) 0.80111(18) 0.0751(7) Uani d . 1 . .
    N N1 0.1528(4) 0.36369(18) -0.1434(3) 0.0707(8) Uani d U 1 . .
    N N2 0.2493(4) 0.24332(12) 0.4599(2) 0.0453(6) Uani d . 1 . .
    O O1 0.2483(3) 0.17584(10) 0.66511(18) 0.0521(6) Uani d . 1 . .
    H H1A 0.2473 0.1961 0.6018 0.078 Uiso calc R 1 . .
    O O2 0.1424(4) 0.09213(11) 0.53240(18) 0.0615(7) Uani d . 1 . .
    O O3 0.4816(4) 0.12082(13) 1.11386(19) 0.0662(7) Uani d . 1 . .
    H H3 0.5535 0.1231 1.1850 0.099 Uiso calc R 1 . .
    O O4 0.3880(4) 0.02582(13) 1.1812(2) 0.0745(8) Uani d . 1 . .
loop_
    _atom_site_aniso_label
    _atom_site_aniso_U_11
    _atom_site_aniso_U_22
    _atom_site_aniso_U_33
    _atom_site_aniso_U_12
    _atom_site_aniso_U_13
    _atom_site_aniso_U_23
    C1 0.065(2) 0.091(3) 0.046(2) -0.003(2) 0.0142(17) 0.0128(19)
    C2 0.061(2) 0.075(2) 0.0364(17) -0.0063(17) 0.0124(15) 0.0050(16)
    C3 0.0388(15) 0.0540(18) 0.0413(17) -0.0042(13) 0.0037(13) 0.0110(14)
    C4 0.062(2) 0.060(2) 0.061(2) 0.0019(16) 0.0123(17) 0.0205(17)
    C5 0.068(2) 0.052(2) 0.078(2) 0.0076(17) 0.0099(19) 0.0185(15)
    C6 0.0388(15) 0.0420(16) 0.0348(15) -0.0001(12) 0.0081(12) 0.0051(12)
    C7 0.0608(19) 0.0430(17) 0.0358(16) -0.0047(14) 0.0110(14) -0.0032(13)
    C8 0.0643(19) 0.0401(17) 0.0395(17) -0.0050(14) 0.0130(14) 0.0029(13)
    C9 0.072(2) 0.0363(16) 0.0461(18) -0.0036(15) 0.0182(16) 0.0005(13)
    C10 0.074(2) 0.0449(18) 0.0371(17) -0.0070(15) 0.0158(15) -0.0064(13)
    C11 0.0455(16) 0.0424(17) 0.0364(16) -0.0014(13) 0.0090(13) -0.0012(13)
    C12 0.0407(15) 0.0392(15) 0.0317(14) 0.0026(12) 0.0095(12) 0.0003(11)
    C13 0.0442(16) 0.0368(15) 0.0377(15) 0.0009(12) 0.0092(12) -0.0053(12)
    C14 0.0488(16) 0.0508(18) 0.0285(14) 0.0109(13) 0.0091(12) 0.0004(12)
    C15 0.067(2) 0.0463(18) 0.0365(16) 0.0066(15) 0.0154(15) 0.0074(13)
    C16 0.0629(19) 0.0372(16) 0.0444(17) -0.0057(14) 0.0156(15) 0.0032(13)
    C17 0.0491(17) 0.0424(16) 0.0325(15) -0.0023(13) 0.0066(13) -0.0017(12)
    C18 0.059(2) 0.067(2) 0.0395(18) 0.0141(17) 0.0113(15) -0.0101(17)
    F1 0.1104(17) 0.0482(11) 0.0623(12) -0.0268(11) 0.0179(11) 0.0032(9)
    N1 0.0663(19) 0.091(2) 0.0517(18) -0.0038(17) 0.0114(14) 0.0132(14)
    N2 0.0574(15) 0.0436(14) 0.0347(13) -0.0042(11) 0.0131(11) 0.0021(11)
    O1 0.0731(14) 0.0454(12) 0.0361(11) -0.0108(10) 0.0129(10) 0.0004(9)
    O2 0.0936(18) 0.0562(14) 0.0324(12) -0.0184(12) 0.0147(11) -0.0025(10)
    O3 0.0738(16) 0.0816(18) 0.0352(12) 0.0014(13) 0.0030(11) -0.0124(11)
    O4 0.101(2) 0.0853(18) 0.0302(12) 0.0180(15) 0.0084(12) 0.0083(12)
_geom_special_details
;
 All esds (except the esd in the dihedral angle between two l.s. planes)
 are estimated using the full covariance matrix.  The cell esds are taken
 into account individually in the estimation of esds in distances, angles
 and torsion angles; correlations between esds in cell parameters are only
 used when they are defined by crystal symmetry.  An approximate (isotropic)
 treatment of cell esds is used for estimating esds involving l.s. planes.
;
loop_
    _geom_bond_atom_site_label_1
    _geom_bond_atom_site_label_2
    _geom_bond_site_symmetry_2
    _geom_bond_distance
    _geom_bond_publ_flag
    C1 N1 . 1.301(5) ?
    C1 C2 . 1.368(4) ?
    C1 H1 . 0.9300 ?
    C2 C3 . 1.398(4) ?
    C2 H2 . 0.9300 ?
    C3 C4 . 1.369(4) ?
    C3 C6 . 1.493(4) ?
    C4 C5 . 1.451(5) ?
    C4 H4 . 0.9300 ?
    C5 N1 . 1.308(5) ?
    C5 H5 . 0.9300 ?
    C6 C7 . 1.385(4) ?
    C6 C9 . 1.387(4) ?
    C7 C8 . 1.381(4) ?
    C7 H7 . 0.9300 ?
    C8 N2 . 1.328(4) ?
    C8 H8 . 0.9300 ?
    C9 C10 . 1.382(4) ?
    C9 H9 . 0.9300 ?
    C10 N2 . 1.330(4) ?
    C10 H10 . 0.9300 ?
    C11 O2 . 1.208(3) ?
    C11 O1 . 1.320(3) ?
    C11 C12 . 1.497(4) ?
    C12 C13 . 1.393(4) ?
    C12 C17 . 1.394(4) ?
    C13 C14 . 1.392(4) ?
    C13 H13 . 0.9300 ?
    C14 C15 . 1.376(4) ?
    C14 C18 . 1.496(4) ?
    C15 C16 . 1.367(4) ?
    C15 H15 . 0.9300 ?
    C16 F1 . 1.364(3) ?
    C16 C17 . 1.373(4) ?
    C17 H17 . 0.9300 ?
    C18 O4 . 1.207(4) ?
    C18 O3 . 1.319(4) ?
    O1 H1A . 0.8200 ?
    O3 H3 . 0.8200 ?
loop_
    _geom_angle_atom_site_label_1
    _geom_angle_atom_site_label_2
    _geom_angle_atom_site_label_3
    _geom_angle_site_symmetry_1
    _geom_angle_site_symmetry_3
    _geom_angle
    _geom_angle_publ_flag
    N1 C1 C2 . . 122.4(4) ?
    N1 C1 H1 . . 118.8 ?
    C2 C1 H1 . . 118.8 ?
    C1 C2 C3 . . 120.6(4) ?
    C1 C2 H2 . . 119.7 ?
    C3 C2 H2 . . 119.7 ?
    C4 C3 C2 . . 117.6(3) ?
    C4 C3 C6 . . 122.0(3) ?
    C2 C3 C6 . . 120.3(3) ?
    C3 C4 C5 . . 117.3(3) ?
    C3 C4 H4 . . 121.3 ?
    C5 C4 H4 . . 121.3 ?
    N1 C5 C4 . . 122.3(3) ?
    N1 C5 H5 . . 118.9 ?
    C4 C5 H5 . . 118.9 ?
    C7 C6 C9 . . 116.6(2) ?
    C7 C6 C3 . . 120.1(3) ?
    C9 C6 C3 . . 123.3(3) ?
    C8 C7 C6 . . 119.9(3) ?
    C8 C7 H7 . . 120.1 ?
    C6 C7 H7 . . 120.1 ?
    N2 C8 C7 . . 123.7(3) ?
    N2 C8 H8 . . 118.2 ?
    C7 C8 H8 . . 118.2 ?
    C10 C9 C6 . . 119.5(3) ?
    C10 C9 H9 . . 120.2 ?
    C6 C9 H9 . . 120.2 ?
    N2 C10 C9 . . 123.8(3) ?
    N2 C10 H10 . . 118.1 ?
    C9 C10 H10 . . 118.1 ?
    O2 C11 O1 . . 124.1(3) ?
    O2 C11 C12 . . 122.0(3) ?
    O1 C11 C12 . . 113.9(2) ?
    C13 C12 C17 . . 120.4(2) ?
    C13 C12 C11 . . 122.4(2) ?
    C17 C12 C11 . . 117.2(2) ?
    C14 C13 C12 . . 119.7(3) ?
    C14 C13 H13 . . 120.1 ?
    C12 C13 H13 . . 120.1 ?
    C15 C14 C13 . . 120.0(3) ?
    C15 C14 C18 . . 115.9(3) ?
    C13 C14 C18 . . 124.1(3) ?
    C16 C15 C14 . . 118.9(3) ?
    C16 C15 H15 . . 120.6 ?
    C14 C15 H15 . . 120.6 ?
    F1 C16 C15 . . 118.2(3) ?
    F1 C16 C17 . . 118.4(3) ?
    C15 C16 C17 . . 123.4(3) ?
    C16 C17 C12 . . 117.5(3) ?
    C16 C17 H17 . . 121.2 ?
    C12 C17 H17 . . 121.2 ?
    O4 C18 O3 . . 123.9(3) ?
    O4 C18 C14 . . 122.9(3) ?
    O3 C18 C14 . . 113.2(3) ?
    C1 N1 C5 . . 119.7(3) ?
    C8 N2 C10 . . 116.5(2) ?
    C11 O1 H1A . . 109.5 ?
    C18 O3 H3 . . 109.5 ?
loop_
    _geom_torsion_atom_site_label_1
    _geom_torsion_atom_site_label_2
    _geom_torsion_atom_site_label_3
    _geom_torsion_atom_site_label_4
    _geom_torsion_site_symmetry_1
    _geom_torsion_site_symmetry_2
    _geom_torsion_site_symmetry_3
    _geom_torsion_site_symmetry_4
    _geom_torsion
    _geom_torsion_publ_flag
    N1 C1 C2 C3 . . . . -0.3(5) ?
    C1 C2 C3 C4 . . . . -2.7(5) ?
    C1 C2 C3 C6 . . . . 173.2(3) ?
    C2 C3 C4 C5 . . . . 2.7(5) ?
    C6 C3 C4 C5 . . . . -173.2(3) ?
    C3 C4 C5 N1 . . . . 0.2(5) ?
    C4 C3 C6 C7 . . . . 146.8(3) ?
    C2 C3 C6 C7 . . . . -29.0(4) ?
    C4 C3 C6 C9 . . . . -30.5(4) ?
    C2 C3 C6 C9 . . . . 153.8(3) ?
    C9 C6 C7 C8 . . . . 0.6(4) ?
    C3 C6 C7 C8 . . . . -176.9(3) ?
    C6 C7 C8 N2 . . . . 0.1(5) ?
    C7 C6 C9 C10 . . . . -0.7(4) ?
    C3 C6 C9 C10 . . . . 176.7(3) ?
    C6 C9 C10 N2 . . . . 0.1(5) ?
    O2 C11 C12 C13 . . . . 165.0(3) ?
    O1 C11 C12 C13 . . . . -14.8(4) ?
    O2 C11 C12 C17 . . . . -12.3(4) ?
    O1 C11 C12 C17 . . . . 167.9(2) ?
    C17 C12 C13 C14 . . . . 0.1(4) ?
    C11 C12 C13 C14 . . . . -177.2(2) ?
    C12 C13 C14 C15 . . . . -0.7(4) ?
    C12 C13 C14 C18 . . . . 176.9(3) ?
    C13 C14 C15 C16 . . . . 0.3(4) ?
    C18 C14 C15 C16 . . . . -177.6(3) ?
    C14 C15 C16 F1 . . . . 178.9(3) ?
    C14 C15 C16 C17 . . . . 0.9(5) ?
    F1 C16 C17 C12 . . . . -179.6(3) ?
    C15 C16 C17 C12 . . . . -1.5(5) ?
    C13 C12 C17 C16 . . . . 1.0(4) ?
    C11 C12 C17 C16 . . . . 178.4(3) ?
    C15 C14 C18 O4 . . . . -1.2(4) ?
    C13 C14 C18 O4 . . . . -179.0(3) ?
    C15 C14 C18 O3 . . . . 177.7(3) ?
    C13 C14 C18 O3 . . . . -0.1(4) ?
    C2 C1 N1 C5 . . . . 3.4(5) ?
    C4 C5 N1 C1 . . . . -3.3(5) ?
    C7 C8 N2 C10 . . . . -0.7(5) ?
    C9 C10 N2 C8 . . . . 0.6(5) ?
loop_
    _geom_hbond_atom_site_label_D
    _geom_hbond_atom_site_label_H
    _geom_hbond_atom_site_label_A
    _geom_hbond_site_symmetry_A
    _geom_hbond_distance_DH
    _geom_hbond_distance_HA
    _geom_hbond_distance_DA
    _geom_hbond_angle_DHA
    _geom_hbond_publ_flag
    O1 H1A N2 . 0.82 1.86 2.684(3) 179 yes
    O3 H3 N1 4_667 0.82 1.88 2.674(4) 164 yes
    C8 H8 O2 . 0.93 2.42 3.138(4) 134 yes
    C8 H8 F1 3_556 0.93 2.48 3.101(4) 125 yes
data_global
_journal_date_recd_electronic     2010-12-12
_journal_date_accepted     2011-02-01
_journal_name_full     'Acta Crystallographica, Section E'
_journal_year     2011
_journal_volume     67
_journal_issue      3
_journal_page_first     o589
_journal_page_last     o589
_journal_paper_category     QO
_journal_coeditor_code     VM2069
_publ_contact_author_name     'Jin-Lai Qin'
_publ_contact_author_address
;
SINOPEC Catalyst Company,
Beijing 100011, People's Republic of China
;
_publ_contact_author_email     qinjinlai@gmail.com
_publ_contact_author_fax     ?
_publ_contact_author_phone     ?
_publ_section_title
;
4,4'-Bipyridine--5-fluoroisophthalic acid (1/1)
;
loop_
    _publ_author_name
    _publ_author_address
    'Jin-Lai Qin'
;
SINOPEC Catalyst Company,
Beijing 100011, People's Republic of China
;
