# Supplementary material for: 4,4′-Bipyridine–5-fluoro­isophthalic acid (1/1)
Source: Acta Crystallogr Sect E Struct Rep Online. 2011 Feb 9;67(Pt 3):o589. doi: 10.1107/S1600536811004016 (PMC3052053; doi:10.1107/S1600536811004016)
Supplement: Supplementary file 2 [file e-67-0o589-Isup2.hkl]

# 
# h,k,l, Fc-squared, Fo-squared, sigma(Fo-squared) and status flag 
# 
data_I
_shelx_title ' WZh0905_0m in P2(1)/n' 
_shelx_refln_list_code          4 
_shelx_F_calc_maximum      214.10 
_exptl_crystal_F_000       704.00 
_reflns_d_resolution_high  0.8409 
 
loop_ 
 _symmetry_equiv_pos_as_xyz 
 'x, y, z' 
 '-x+1/2, y+1/2, -z+1/2' 
 '-x, -y, -z' 
 'x-1/2, -y-1/2, z-1/2' 
 
_cell_length_a     7.1711 
_cell_length_b    20.1060 
_cell_length_c    11.2721 
_cell_angle_alpha  90.000 
_cell_angle_beta  106.781 
_cell_angle_gamma  90.000 
 
_shelx_F_squared_multiplier     1.000 
 
loop_ 
 _refln_index_h 
 _refln_index_k 
 _refln_index_l 
 _refln_F_squared_calc 
 _refln_F_squared_meas 
 _refln_F_squared_sigma 
 _refln_observed_status 
   2   0   0    35409.98    33128.00    593.90 o 
   4   0   0     1688.37     1663.19     34.14 o 
   6   0   0      117.86      120.55      8.20 o 
   8   0   0       17.54       13.87      7.18 o 
   1   1   0        9.41       -1.20      0.80 o 
   2   1   0     2514.45     2560.65     33.89 o 
   3   1   0        8.90       12.95      1.36 o 
   4   1   0      847.96      909.00     14.50 o 
   5   1   0       64.31       49.66      3.05 o 
   6   1   0        8.49        5.86      1.98 o 
   7   1   0       10.44       11.75      3.32 o 
   8   1   0        1.87        4.61      4.83 o 
   0   2   0       14.00       25.63      3.26 o 
   1   2   0       28.87       31.28      2.87 o 
   2   2   0    14502.61    13824.70    175.42 o 
   3   2   0        1.35        1.61      0.95 o 
   4   2   0     3962.01     4015.63     53.80 o 
   5   2   0        6.92        8.41      1.82 o 
   6   2   0      138.17      143.65      5.96 o 
   7   2   0       26.95        9.91      3.74 o 
   8   2   0       22.41        5.50      6.74 o 
   1   3   0     1491.44     1390.80     20.38 o 
   2   3   0      322.28      392.50      7.10 o 
   3   3   0       21.19       18.12      1.51 o 
   4   3   0       67.84       77.76      3.19 o 
   5   3   0        7.40        3.95      1.56 o 
   6   3   0      147.51      152.68      6.33 o 
   7   3   0        1.38        3.89      2.73 o 
   8   3   0       60.06       52.96     11.49 o 
   0   4   0      746.34      869.37     17.01 o 
   1   4   0    10477.38     9582.96    143.91 o 
   2   4   0     1391.87     1336.33     21.77 o 
   3   4   0      742.53      880.37     14.64 o 
   4   4   0       30.22       23.41      2.03 o 
   5   4   0       56.73       65.27      3.36 o 
   6   4   0      403.29      430.76     10.82 o 
   7   4   0        6.43        4.30      3.26 o 
   8   4   0        1.37        5.97      5.17 o 
   1   5   0      957.95     1013.85     15.47 o 
   2   5   0     1229.53     1056.91     16.61 o 
   3   5   0      338.88      353.15      6.72 o 
   4   5   0       11.97       11.42      1.68 o 
   5   5   0       14.53       13.94      2.30 o 
   6   5   0       23.12       20.64      3.89 o 
   7   5   0        4.00        5.91      4.07 o 
   0   6   0      790.68      931.89     18.87 o 
   1   6   0      167.54      169.77      3.72 o 
   2   6   0      576.13      543.11      8.81 o 
   3   6   0      410.39      361.84      6.90 o 
   4   6   0       10.53        8.85      1.87 o 
   5   6   0      200.92      180.80      6.69 o 
   6   6   0      114.77       99.56      5.98 o 
   7   6   0        0.87        3.63      3.40 o 
   1   7   0      472.59      415.85      7.09 o 
   2   7   0     3420.38     3537.78     46.89 o 
   3   7   0        4.48        6.76      1.28 o 
   4   7   0      155.90      166.12      5.42 o 
   5   7   0      195.68      196.76     10.87 o 
   6   7   0       82.46       71.02      7.76 o 
   7   7   0       33.30       31.59      5.41 o 
   1   8   0      669.50      730.71     11.32 o 
   2   8   0     2142.04     2331.77     34.64 o 
   3   8   0      127.59      152.70      4.53 o 
   4   8   0      517.22      548.42     11.50 o 
   5   8   0       28.85       27.92      3.43 o 
   6   8   0       98.97      109.30     22.67 o 
   7   8   0       54.94       49.58      6.50 o 
   1   9   0       99.11      134.86      4.54 o 
   2   9   0     1043.22     1146.76     18.45 o 
   3   9   0      213.17      253.87      6.55 o 
   4   9   0       40.49       42.12      3.23 o 
   5   9   0       12.41        9.67      6.40 o 
   6   9   0        4.97        2.77      3.11 o 
   7   9   0       54.74       44.38      8.52 o 
   0  10   0     4602.08     4565.97     85.09 o 
   1  10   0       84.66       66.21      2.73 o 
   2  10   0       58.13       67.83      3.53 o 
   3  10   0        2.82        2.44      1.43 o 
   4  10   0       44.40       38.11      6.32 o 
   5  10   0       39.87       33.44      8.54 o 
   6  10   0        0.01       -3.50      2.70 o 
   7  10   0        0.00        5.34      3.66 o 
   1  11   0     1186.88     1226.19     18.39 o 
   2  11   0        4.64        0.39      1.25 o 
   3  11   0       16.91       17.09      2.37 o 
   4  11   0       57.14       49.25      6.64 o 
   5  11   0        1.60        2.74      2.89 o 
   6  11   0        0.73       -1.50      3.16 o 
   7  11   0       20.64       22.96      5.49 o 
   0  12   0      299.83      335.81     15.75 o 
   1  12   0      312.51      379.35      7.63 o 
   2  12   0       14.42       16.61      1.96 o 
   3  12   0       40.62       53.56      4.14 o 
   4  12   0       10.68        4.00      4.65 o 
   5  12   0        2.96       -2.07      2.43 o 
   6  12   0        0.39        7.25      3.89 o 
   7  12   0        0.30        2.63      3.78 o 
   1  13   0      463.14      460.53      8.97 o 
   2  13   0        0.06       -0.13      1.37 o 
   3  13   0        0.43       -0.48      1.68 o 
   4  13   0       34.11       34.20      4.80 o 
   5  13   0       76.38       66.60     14.66 o 
   6  13   0       36.88       34.23      5.76 o 
   0  14   0      328.45      294.45      9.66 o 
   1  14   0      201.00      203.47      5.85 o 
   2  14   0       51.94       49.95      4.16 o 
   3  14   0       48.37       42.97      7.43 o 
   4  14   0       18.82       24.66      5.29 o 
   5  14   0        4.68        5.78      3.50 o 
   6  14   0       17.24       18.44      4.90 o 
   1  15   0       53.47       57.20      3.22 o 
   2  15   0        1.19        0.16      2.15 o 
   3  15   0       20.22        9.25      3.50 o 
   4  15   0       17.84       11.75      3.96 o 
   5  15   0        7.20        6.11      3.55 o 
   6  15   0        2.52        4.19      3.83 o 
   0  16   0       26.22       22.12      3.52 o 
   1  16   0      114.31      123.50      5.38 o 
   2  16   0       64.56       54.86      4.70 o 
   3  16   0      216.45      217.84     10.19 o 
   4  16   0       13.35        7.20      3.49 o 
   5  16   0       26.22       19.28      5.49 o 
   6  16   0        2.15        0.08      3.57 o 
   1  17   0      130.21      151.77      9.93 o 
   2  17   0        0.01       -1.33      2.28 o 
   3  17   0       49.74       59.80      6.25 o 
   4  17   0        1.89       -1.59      2.99 o 
   5  17   0        0.60        2.83      3.59 o 
   0  18   0       34.05       25.31      5.57 o 
   1  18   0       63.37       65.59      5.15 o 
   2  18   0       36.56       26.32      4.79 o 
   3  18   0        9.13        4.14      3.54 o 
   4  18   0        0.03        3.60      2.95 o 
   5  18   0       12.48       11.80      5.27 o 
   1  19   0        7.54        9.44      3.57 o 
   2  19   0        0.21       -0.15      3.03 o 
   3  19   0        0.06        3.11      3.56 o 
   4  19   0        3.91       -0.18      3.27 o 
   0  20   0        1.67        1.29      4.19 o 
   1  20   0       22.93       17.67      4.74 o 
   2  20   0       12.19        9.96      3.88 o 
   3  20   0       98.25       89.70      9.28 o 
   4  20   0        3.53        2.66      3.70 o 
   1  21   0        2.13       -5.17      3.44 o 
   2  21   0        0.24        3.33      5.11 o 
   3  21   0       47.92       43.99      7.72 o 
   0  22   0        1.42       -3.21      7.62 o 
   1  22   0        0.40       -1.17      4.72 o 
   2  22   0        5.78        5.67      5.56 o 
   3  22   0        2.70       -0.57      3.96 o 
   1  23   0        1.23       11.39      7.59 o 
   2  23   0        1.27        6.31      6.36 o 
  -7   0   1        6.28        7.26      4.01 o 
  -5   0   1       82.53       93.81      6.26 o 
  -3   0   1      965.53     1036.98     28.95 o 
   1   0   1        1.23        1.03      0.74 o 
   3   0   1        2.35        1.50      1.58 o 
   5   0   1       56.16       57.52      4.66 o 
   7   0   1       21.98       12.86      6.65 o 
  -8   1   1        0.43       -0.04      3.61 o 
  -7   1   1       19.81       23.75      3.40 o 
  -6   1   1        0.11        1.22      1.75 o 
  -5   1   1      123.48      118.77      4.69 o 
  -4   1   1       43.64       60.87      2.84 o 
  -3   1   1      194.42      228.46      4.90 o 
  -2   1   1     2171.40     2273.57     30.25 o 
  -1   1   1      157.62      112.29      2.44 o 
   0   1   1      331.89      134.38     22.47 o 
   1   1   1       72.77       92.28      2.12 o 
   2   1   1     5077.67     5130.13     66.10 o 
   3   1   1      432.66      429.54      7.60 o 
   4   1   1      678.09      716.88     12.08 o 
   5   1   1        5.95        4.17      1.69 o 
   6   1   1       22.94       24.97      4.88 o 
   7   1   1       23.96       25.11      5.75 o 
  -8   2   1        0.56        3.57      4.75 o 
  -7   2   1       18.50       18.85      3.24 o 
  -6   2   1      159.42      157.79      5.50 o 
  -5   2   1      135.70      148.08      5.14 o 
  -4   2   1     1939.21     1885.31     26.91 o 
  -3   2   1     1216.57     1263.90     18.26 o 
  -2   2   1    45837.43    43077.82    771.78 o 
  -1   2   1     8371.10     7649.08    118.97 o 
   0   2   1       57.91       67.50      1.77 o 
   1   2   1     4248.27     4599.55     72.65 o 
   2   2   1      119.42      119.77      3.36 o 
   3   2   1       95.00      105.02      3.12 o 
   4   2   1      213.15      218.17      7.15 o 
   5   2   1       39.36       36.56      2.74 o 
   6   2   1        0.24        2.67      2.16 o 
   7   2   1        7.34        8.83      3.74 o 
  -8   3   1       15.46       17.36      5.89 o 
  -7   3   1       34.85       29.96      3.68 o 
  -6   3   1        0.19        1.66      1.91 o 
  -5   3   1       63.88       59.57      3.24 o 
  -4   3   1        3.90        2.89      1.27 o 
  -3   3   1     1520.36     1458.47     20.80 o 
  -2   3   1    18288.10    17723.15    903.46 o 
  -1   3   1     4506.72     4693.21     66.07 o 
   0   3   1    12490.15    10458.13    174.74 o 
   1   3   1      371.38      446.78      7.57 o 
   2   3   1       16.09       28.81      1.84 o 
   3   3   1     1173.34     1124.06     19.90 o 
   4   3   1       13.01        2.95      1.25 o 
   5   3   1        0.53        0.61      1.90 o 
   6   3   1       45.80       51.45      8.01 o 
   7   3   1        1.53        3.92      3.53 o 
  -8   4   1       64.95       51.58      8.78 o 
  -7   4   1        0.10        0.19      2.54 o 
  -6   4   1      386.83      381.31     10.02 o 
  -5   4   1       12.42       13.24      2.01 o 
  -4   4   1      326.81      343.73      7.15 o 
  -3   4   1      184.63      207.81      4.94 o 
  -2   4   1     4183.01     4287.51     68.32 o 
  -1   4   1     2939.48     3002.76     43.02 o 
   0   4   1     2216.11     2327.53     33.23 o 
   1   4   1     1930.16     1763.41     31.53 o 
   2   4   1      330.95      408.46      6.77 o 
   3   4   1      874.82      887.71     13.60 o 
   4   4   1       25.91       27.88      2.27 o 
   5   4   1      108.80      107.64      4.84 o 
   6   4   1        3.38        2.40      2.38 o 
   7   4   1       13.12        7.73      3.30 o 
  -8   5   1        0.46        4.08      4.80 o 
  -7   5   1        1.18        2.55      3.08 o 
  -6   5   1      379.38      412.01     10.57 o 
  -5   5   1       59.43       67.63      3.49 o 
  -4   5   1     3819.04     3935.45     52.97 o 
  -3   5   1       97.94       78.09      3.44 o 
  -2   5   1       68.47       67.03      2.96 o 
  -1   5   1       15.25       14.88      2.13 o 
   0   5   1       54.69       82.06      2.27 o 
   1   5   1      574.03      533.55      8.17 o 
   2   5   1       93.53       88.94      3.91 o 
   3   5   1        1.52        2.13      1.02 o 
   4   5   1      660.05      656.82     12.20 o 
   5   5   1      202.38      177.95      6.07 o 
   6   5   1       10.01        7.30      2.94 o 
   7   5   1       10.42       15.91      6.49 o 
  -8   6   1       81.13       71.16      7.78 o 
  -7   6   1       11.15        6.04      3.68 o 
  -6   6   1       32.27       28.19      3.86 o 
  -5   6   1      144.98      152.12      4.97 o 
  -4   6   1      370.93      402.42      9.81 o 
  -3   6   1     2226.56     2260.96     34.15 o 
  -2   6   1      310.37      218.50      4.53 o 
  -1   6   1      399.64      353.44      6.05 o 
   0   6   1      261.47      230.37      5.58 o 
   1   6   1       52.11       30.73      1.64 o 
   2   6   1      156.94      164.14      4.81 o 
   3   6   1      349.01      329.76      6.39 o 
   4   6   1      115.67      118.15      4.57 o 
   5   6   1      253.71      250.33      9.78 o 
   6   6   1       23.41       35.49      4.24 o 
   7   6   1      118.90      120.81      8.72 o 
  -7   7   1        2.65        1.55      4.56 o 
  -6   7   1       34.85       34.96      4.17 o 
  -5   7   1        8.13        7.63      2.41 o 
  -4   7   1        8.17        4.59      1.41 o 
  -3   7   1       23.29       29.68      2.16 o 
  -2   7   1      677.92      662.82     10.52 o 
  -1   7   1       44.57       64.95      2.23 o 
   0   7   1      870.62     1038.63     15.00 o 
   1   7   1       92.83       68.52      4.35 o 
   2   7   1       43.43       37.03      3.21 o 
   3   7   1       63.13       82.80      2.92 o 
   4   7   1      137.57      132.38      8.65 o 
   5   7   1       16.24        8.87      2.79 o 
   6   7   1        1.86        0.05      2.42 o 
   7   7   1        2.23        5.26      3.69 o 
  -7   8   1       39.44       24.14      4.99 o 
  -6   8   1       15.39       20.94      4.31 o 
  -5   8   1       39.47       39.13      6.91 o 
  -4   8   1      412.88      416.98     10.65 o 
  -3   8   1      929.67      899.17     14.22 o 
  -2   8   1      339.24      375.00      6.92 o 
  -1   8   1      178.27      222.09      4.66 o 
   0   8   1       83.01       72.53      2.51 o 
   1   8   1        8.09        5.92      1.00 o 
   2   8   1       28.22       29.72      2.42 o 
   3   8   1       10.98       10.83      1.83 o 
   4   8   1      496.47      481.51     10.61 o 
   5   8   1       45.29       42.93      4.35 o 
   6   8   1        1.41       -0.65      2.82 o 
   7   8   1        0.57        6.74      4.03 o 
  -7   9   1       22.22       20.19      4.97 o 
  -6   9   1        8.21        4.27      3.30 o 
  -5   9   1       10.88       11.89      3.23 o 
  -4   9   1        5.25        3.92      2.05 o 
  -3   9   1      394.36      395.62      8.27 o 
  -2   9   1      269.99      297.19      6.03 o 
  -1   9   1      440.03      373.09      6.92 o 
   0   9   1     1247.40     1262.53     18.32 o 
   1   9   1      987.70     1029.30     25.45 o 
   2   9   1      687.17      751.95     13.37 o 
   3   9   1        5.93        5.10      1.68 o 
   4   9   1      239.69      208.11      7.94 o 
   5   9   1      108.51      106.02      7.44 o 
   6   9   1        6.12        3.60      3.32 o 
   7   9   1       12.32        7.06      3.92 o 
  -7  10   1        0.22       -0.41      3.78 o 
  -6  10   1       25.40       25.90      5.32 o 
  -5  10   1        0.02       -1.74      1.97 o 
  -4  10   1      148.82      140.39      6.27 o 
  -3  10   1      100.14      111.74      7.53 o 
  -2  10   1      813.93      983.60     15.23 o 
  -1  10   1       27.38       22.45      1.97 o 
   0  10   1     3176.78     3386.99     45.37 o 
   1  10   1      139.19      152.63      4.10 o 
   2  10   1     1469.25     1485.68     21.57 o 
   3  10   1       15.78       19.38      2.37 o 
   4  10   1       11.35       17.15      3.00 o 
   5  10   1        4.83        5.22      3.76 o 
   6  10   1        0.37       -0.68      2.97 o 
   7  10   1        0.53        5.64      3.96 o 
  -7  11   1        1.64        1.28      3.63 o 
  -6  11   1        1.83        3.63      3.24 o 
  -5  11   1       10.43        5.30      2.67 o 
  -4  11   1      204.86      187.95      7.40 o 
  -3  11   1        3.01        3.40      1.66 o 
  -2  11   1      180.11      196.44      5.95 o 
  -1  11   1      166.80      158.59      4.32 o 
   0  11   1      226.23      232.49      5.41 o 
   1  11   1       12.17       13.27      1.67 o 
   2  11   1       61.96       76.48      3.08 o 
   3  11   1      295.83      327.14     10.07 o 
   4  11   1        6.13        2.79      2.61 o 
   5  11   1       47.99       53.15      6.04 o 
   6  11   1        9.10        2.54      3.53 o 
   7  11   1       19.88       13.10      4.67 o 
  -7  12   1        2.44       -2.11      3.72 o 
  -6  12   1       56.71       53.81     14.72 o 
  -5  12   1       16.78       24.65      4.56 o 
  -4  12   1      173.68      195.70     11.03 o 
  -3  12   1       94.26       88.77      4.35 o 
  -2  12   1     1941.01     1878.26     30.13 o 
  -1  12   1       81.37       88.40      3.66 o 
   0  12   1      120.22      139.64      4.86 o 
   1  12   1      495.49      543.30      9.85 o 
   2  12   1        0.22        2.71      1.85 o 
   3  12   1        0.72       -2.86      1.90 o 
   4  12   1        8.77        3.43      2.87 o 
   5  12   1      141.60      146.97      9.03 o 
   6  12   1        0.86        0.29      3.32 o 
  -7  13   1        0.25        3.81      3.94 o 
  -6  13   1       24.87       15.81      6.01 o 
  -5  13   1       62.87       67.81      6.80 o 
  -4  13   1       13.47       11.91      2.95 o 
  -3  13   1        0.07       -1.94      1.85 o 
  -2  13   1        2.65        5.44      1.95 o 
  -1  13   1     1206.68     1261.32     21.36 o 
   0  13   1        0.46        3.87      1.49 o 
   1  13   1      216.71      258.02      7.15 o 
   2  13   1      105.12      100.31      4.82 o 
   3  13   1      105.40      118.83      7.37 o 
   4  13   1        2.81        1.53      2.71 o 
   5  13   1        2.87       -0.19      3.29 o 
   6  13   1        0.04        0.62      3.64 o 
  -6  14   1        3.27        1.04      3.54 o 
  -5  14   1       70.92       63.81     12.72 o 
  -4  14   1       18.56        8.22      3.64 o 
  -3  14   1        1.48       -1.06      2.00 o 
  -2  14   1      110.41      111.55      4.97 o 
  -1  14   1        4.43        3.14      1.58 o 
   0  14   1       55.94       62.35      3.22 o 
   1  14   1       37.08       29.12      2.51 o 
   2  14   1        0.40       -0.99      1.71 o 
   3  14   1       47.55       62.88      5.92 o 
   4  14   1        2.47        0.63      3.06 o 
   5  14   1       13.99       10.40      6.83 o 
   6  14   1       35.15       31.26      5.82 o 
  -6  15   1        6.85        7.42      4.01 o 
  -5  15   1        8.14        8.54      3.74 o 
  -4  15   1       11.93        6.77      3.16 o 
  -3  15   1      182.07      198.70     12.27 o 
  -2  15   1        2.83        5.00      2.16 o 
  -1  15   1       63.56       76.88      4.22 o 
   0  15   1       99.89       93.58      3.92 o 
   1  15   1       71.00       86.42      3.87 o 
   2  15   1       10.46       11.19      2.89 o 
   3  15   1        2.42        0.71      3.95 o 
   4  15   1       87.75       87.53      7.36 o 
   5  15   1      148.71      148.11      9.76 o 
   6  15   1       12.93        9.42      4.66 o 
  -6  16   1        0.66        0.57      3.67 o 
  -5  16   1       27.10       23.97      5.15 o 
  -4  16   1        6.68        5.04      3.37 o 
  -3  16   1        2.56       -0.26      2.28 o 
  -2  16   1        9.21       15.71      4.64 o 
  -1  16   1       82.07       72.72      4.33 o 
   0  16   1      106.15      123.96      7.01 o 
   1  16   1        0.10        0.75      1.97 o 
   2  16   1       23.62       26.26      4.51 o 
   3  16   1      174.19      194.50     11.64 o 
   4  16   1        6.01        3.13      3.34 o 
   5  16   1        6.00       11.65      4.66 o 
  -5  17   1        3.39        6.21      4.06 o 
  -4  17   1        0.29        1.83      3.24 o 
  -3  17   1        8.11        9.55      3.11 o 
  -2  17   1        2.23       -0.04      2.54 o 
  -1  17   1       10.55       11.05      3.06 o 
   0  17   1        3.97        2.62      2.11 o 
   1  17   1      257.61      254.53      9.02 o 
   2  17   1       28.94       17.84      4.14 o 
   3  17   1      183.69      172.80     20.98 o 
   4  17   1       91.25       91.64      7.96 o 
   5  17   1       19.45       12.38      5.88 o 
  -5  18   1        5.59        1.27      3.66 o 
  -4  18   1        2.79        4.34      3.53 o 
  -3  18   1        0.25       -0.27      2.95 o 
  -2  18   1        9.64        2.11      2.64 o 
  -1  18   1        0.11       -0.15      2.09 o 
   0  18   1       30.11       48.11      4.03 o 
   1  18   1       43.64       64.46     11.29 o 
   2  18   1        0.07       -5.05      3.37 o 
   3  18   1        4.33        5.12      3.38 o 
   4  18   1        2.34       -0.02      3.38 o 
   5  18   1        1.60        0.02      4.07 o 
  -5  19   1        5.47        2.09      3.32 o 
  -4  19   1        7.74        7.75      4.12 o 
  -3  19   1       10.92        9.65      3.86 o 
  -2  19   1       11.19        5.43      2.78 o 
  -1  19   1       99.87      116.59      5.82 o 
   0  19   1        1.48        8.00      3.98 o 
   1  19   1       76.11       77.78      8.98 o 
   2  19   1       72.51       62.82      6.42 o 
   3  19   1        1.93        1.88      3.50 o 
   4  19   1       14.48       21.30      5.33 o 
  -4  20   1        2.43        3.10      3.84 o 
  -3  20   1        3.70        2.19      4.08 o 
  -2  20   1        0.02       -0.32      2.94 o 
  -1  20   1       16.70        8.03      3.10 o 
   0  20   1      147.63      128.31      8.78 o 
   1  20   1       13.63        4.24      5.05 o 
   2  20   1        4.62        6.65      3.80 o 
   3  20   1       53.70       45.17      6.45 o 
   4  20   1        0.73       -0.01      3.86 o 
  -4  21   1        2.42       -2.74      5.48 o 
  -3  21   1       30.59       41.59      6.26 o 
  -2  21   1        0.07        2.73      4.81 o 
  -1  21   1        0.00        6.43      4.27 o 
   0  21   1        0.24        0.64      4.09 o 
   1  21   1      127.41      125.84     11.46 o 
   2  21   1      174.50      171.24     13.62 o 
   3  21   1       16.74       19.05      5.44 o 
  -3  22   1       25.42       25.95      9.14 o 
  -2  22   1       22.30        1.22      4.87 o 
  -1  22   1       24.12       34.43      8.16 o 
   0  22   1        1.30        0.64      5.08 o 
   1  22   1       46.21       52.42      8.94 o 
   2  22   1      114.90      147.21     13.03 o 
  -2  23   1       16.92       14.95      6.53 o 
  -1  23   1       24.37       18.85      7.37 o 
   0  23   1        1.10        4.58      9.29 o 
   1  23   1       11.52       24.45      7.53 o 
  -8   0   2        0.30        4.47      4.32 o 
  -6   0   2      226.63      230.11      9.26 o 
  -4   0   2     1055.73     1143.52     24.80 o 
  -2   0   2     5688.88     5351.10    118.78 o 
   0   0   2       27.86       10.53      1.16 o 
   2   0   2      144.46      146.13      4.80 o 
   4   0   2      372.90      358.38     12.76 o 
   6   0   2      100.52      109.98     12.99 o 
  -8   1   2       11.34       10.23      4.10 o 
  -7   1   2        6.03        4.65      2.16 o 
  -6   1   2      222.13      216.08      6.37 o 
  -5   1   2       68.54       78.06      3.60 o 
  -4   1   2      240.81      209.54      5.17 o 
  -3   1   2      322.52      381.53      7.00 o 
  -2   1   2     2583.15     2249.10     41.07 o 
  -1   1   2      134.92      187.48      3.47 o 
   0   1   2       60.70      101.24      2.39 o 
   1   1   2     4591.98     4466.79     57.57 o 
   2   1   2     1164.31     1171.73     18.06 o 
   3   1   2      749.55      678.69     10.97 o 
   4   1   2      212.93      222.32      6.17 o 
   5   1   2        1.87        1.69      1.78 o 
   6   1   2       38.75       42.29      5.08 o 
   7   1   2       17.87       25.85      6.11 o 
  -8   2   2        0.00       -1.54      3.29 o 
  -7   2   2        6.05        7.10      2.51 o 
  -6   2   2      144.29      145.38      5.33 o 
  -5   2   2        0.00       -0.77      1.13 o 
  -4   2   2       49.68       62.80      3.29 o 
  -3   2   2     1292.32     1256.44     19.88 o 
  -2   2   2     2894.45     2783.34     40.46 o 
  -1   2   2      941.71      898.01     12.62 o 
   0   2   2      577.42      498.78      7.61 o 
   1   2   2      443.28      464.29      8.00 o 
   2   2   2        0.01        0.05      0.74 o 
   3   2   2       71.04       80.08      3.02 o 
   4   2   2       57.77       54.86      3.28 o 
   5   2   2        2.88        6.53      2.09 o 
   6   2   2        1.36        0.72      2.65 o 
   7   2   2        4.35       11.22      5.06 o 
  -8   3   2        0.17        0.79      3.10 o 
  -7   3   2        0.92        2.74      2.60 o 
  -6   3   2       67.80       84.65      4.19 o 
  -5   3   2        7.19        8.03      1.72 o 
  -4   3   2       18.13       14.23      1.88 o 
  -3   3   2      473.48      422.99      8.25 o 
  -2   3   2       53.21       66.96      2.27 o 
  -1   3   2     2894.30     2681.12     49.60 o 
   0   3   2     6838.07     6057.06     92.57 o 
   1   3   2     1580.97     1489.34     25.38 o 
   2   3   2     2609.95     2706.10     35.95 o 
   3   3   2      549.33      472.43      8.26 o 
   4   3   2        0.23       -0.23      1.08 o 
   5   3   2       88.26       82.57      8.24 o 
   6   3   2        0.02       -0.72      2.34 o 
   7   3   2       20.37       19.33      5.80 o 
  -8   4   2       13.18        9.99      4.48 o 
  -7   4   2       38.93       34.37      4.44 o 
  -6   4   2       21.56       18.97      2.80 o 
  -5   4   2      162.00      158.67      4.98 o 
  -4   4   2     3398.30     3296.49     44.93 o 
  -3   4   2       33.64       34.55      2.41 o 
  -2   4   2     3252.33     3023.67     46.56 o 
  -1   4   2       68.16       40.97      2.16 o 
   0   4   2      119.59      136.23      3.35 o 
   1   4   2     1510.33     1484.75     25.56 o 
   2   4   2        0.85        0.43      1.14 o 
   3   4   2      533.49      558.67      9.40 o 
   4   4   2       94.73       98.21      9.01 o 
   5   4   2      427.42      420.44     11.61 o 
   6   4   2       32.33       48.39      4.70 o 
   7   4   2       93.19      120.94     15.72 o 
  -8   5   2        9.47        9.83      4.19 o 
  -7   5   2        2.71        3.65      2.78 o 
  -6   5   2      152.82      160.53      7.30 o 
  -5   5   2      413.41      413.44      8.76 o 
  -4   5   2     2596.04     2606.44     39.51 o 
  -3   5   2      222.78      220.73      8.97 o 
  -2   5   2      789.33      703.70     14.75 o 
  -1   5   2      378.07      325.85      6.49 o 
   0   5   2      209.39      197.31      4.12 o 
   1   5   2      330.29      350.78     10.38 o 
   2   5   2       29.71       32.74      2.42 o 
   3   5   2      176.21      166.93      4.83 o 
   4   5   2       80.47       68.68      3.80 o 
   5   5   2       23.31       21.91      3.84 o 
   6   5   2       62.57       67.25      5.42 o 
   7   5   2       14.77       13.95      4.38 o 
  -8   6   2       66.43       63.73      7.45 o 
  -7   6   2       20.78       14.61      3.53 o 
  -6   6   2      139.65      162.76      9.25 o 
  -5   6   2        0.70        1.41      1.76 o 
  -4   6   2      884.97      914.06     14.85 o 
  -3   6   2      888.37      974.20     16.26 o 
  -2   6   2        5.52        4.16      1.80 o 
  -1   6   2      550.65      588.44      9.78 o 
   0   6   2     1343.59     1301.52     18.19 o 
   1   6   2      522.75      529.63     10.56 o 
   2   6   2      739.36      741.77     12.93 o 
   3   6   2      609.89      577.68     11.19 o 
   4   6   2        8.86       16.93      2.92 o 
   5   6   2        0.02       -2.55      1.97 o 
   6   6   2      139.54      156.87     11.88 o 
   7   6   2        0.90        4.92      3.83 o 
  -8   7   2       14.65       13.05      5.61 o 
  -7   7   2        0.69       -0.61      2.62 o 
  -6   7   2      195.28      210.15      8.56 o 
  -5   7   2      326.68      293.87      8.94 o 
  -4   7   2      266.28      231.00     16.29 o 
  -3   7   2      399.98      453.59      8.24 o 
  -2   7   2       20.24       28.58      2.20 o 
  -1   7   2      930.65      996.64     14.62 o 
   0   7   2       42.35       64.43      2.43 o 
   1   7   2        2.61        5.48      0.96 o 
   2   7   2     1159.52     1139.56     18.74 o 
   3   7   2       22.54       20.46      2.11 o 
   4   7   2        6.75        8.75      2.58 o 
   5   7   2       23.77       26.07      3.81 o 
   6   7   2       88.36       80.51      5.93 o 
   7   7   2        0.29        2.96      3.71 o 
  -7   8   2        0.72       -0.52      3.23 o 
  -6   8   2        9.49        6.20      2.68 o 
  -5   8   2       75.91       69.92      8.89 o 
  -4   8   2      222.22      269.28      7.43 o 
  -3   8   2      295.69      299.87      6.18 o 
  -2   8   2      178.60      207.78      5.91 o 
  -1   8   2      390.49      382.72      6.87 o 
   0   8   2       91.63       82.59      2.89 o 
   1   8   2       42.06       46.31      2.03 o 
   2   8   2       84.47       81.15      3.55 o 
   3   8   2       64.55       83.88      7.70 o 
   4   8   2       61.15       71.06      4.89 o 
   5   8   2       25.84       28.06      3.88 o 
   6   8   2       46.32       37.03      5.37 o 
   7   8   2       12.61       10.75      7.66 o 
  -7   9   2        0.64        5.62      4.18 o 
  -6   9   2       28.29       29.93      5.23 o 
  -5   9   2        3.96        2.47      3.60 o 
  -4   9   2       17.00       14.81      2.74 o 
  -3   9   2       11.14       10.77      2.06 o 
  -2   9   2        9.44        8.43      1.70 o 
  -1   9   2      585.10      591.86      9.84 o 
   0   9   2      127.64      120.81      3.49 o 
   1   9   2      102.63      112.44      4.70 o 
   2   9   2       22.26       18.21      3.24 o 
   3   9   2      367.24      417.55     11.05 o 
   4   9   2        6.66        5.00      2.68 o 
   5   9   2       85.80       83.16      5.79 o 
   6   9   2        0.93        0.77      3.27 o 
   7   9   2       28.64       27.49      5.50 o 
  -7  10   2       22.31       22.58      5.16 o 
  -6  10   2       12.59        9.16      3.84 o 
  -5  10   2       68.56       64.92      9.32 o 
  -4  10   2      405.65      374.34     14.96 o 
  -3  10   2      136.51      158.62      5.50 o 
  -2  10   2       87.67       99.16      4.14 o 
  -1  10   2       17.30       23.42      2.55 o 
   0  10   2       19.48       31.80      2.74 o 
   1  10   2      161.59      129.38      4.30 o 
   2  10   2      230.35      231.08      6.19 o 
   3  10   2      566.99      567.40     15.76 o 
   4  10   2      128.94      126.64      6.44 o 
   5  10   2        7.54       11.14      3.63 o 
   6  10   2       65.73       62.27      7.78 o 
  -7  11   2       35.94       35.01     10.17 o 
  -6  11   2       43.37       54.04      6.56 o 
  -5  11   2       77.04       65.46      5.27 o 
  -4  11   2       29.66       31.37      3.50 o 
  -3  11   2      444.67      476.68     10.59 o 
  -2  11   2       46.22       48.43      4.56 o 
  -1  11   2        3.36        2.98      1.26 o 
   0  11   2      556.06      588.48     10.25 o 
   1  11   2      202.32      208.86      5.36 o 
   2  11   2      281.90      261.46      8.39 o 
   3  11   2      117.36      132.73      7.10 o 
   4  11   2        0.43       -0.09      2.49 o 
   5  11   2        5.86        2.22      3.06 o 
   6  11   2        0.39        1.50      3.40 o 
  -7  12   2       22.85       17.25      5.11 o 
  -6  12   2        3.07       -1.24      2.62 o 
  -5  12   2        9.45       13.48      3.30 o 
  -4  12   2       74.78       78.68      5.26 o 
  -3  12   2       23.73       31.43      3.12 o 
  -2  12   2        5.54        3.31      1.80 o 
  -1  12   2      355.13      350.83      7.24 o 
   0  12   2       36.34       33.38      2.29 o 
   1  12   2       17.94       16.78      1.98 o 
   2  12   2      234.45      207.04     10.39 o 
   3  12   2        3.23        0.58      2.27 o 
   4  12   2       39.62       31.15      4.86 o 
   5  12   2        5.24        3.24      3.03 o 
   6  12   2       30.07       24.80      5.33 o 
  -7  13   2        0.14        3.22      4.11 o 
  -6  13   2        1.05        3.58      5.01 o 
  -5  13   2       28.01       33.83      4.40 o 
  -4  13   2       29.86       41.58      5.13 o 
  -3  13   2       49.44       52.78      4.07 o 
  -2  13   2      641.25      621.70     12.87 o 
  -1  13   2      178.46      215.27      5.53 o 
   0  13   2      625.84      652.29     11.53 o 
   1  13   2        8.33        8.46      1.72 o 
   2  13   2      139.38      135.53      6.10 o 
   3  13   2       60.43       64.20      4.95 o 
   4  13   2       40.04       46.57      7.21 o 
   5  13   2        0.10       -0.96      3.19 o 
   6  13   2        9.82       15.08      4.73 o 
  -6  14   2       28.12       10.68      5.15 o 
  -5  14   2        5.93       15.43      4.15 o 
  -4  14   2      180.02      187.97      8.92 o 
  -3  14   2        8.27        2.50      2.05 o 
  -2  14   2        1.14        0.97      1.69 o 
  -1  14   2      567.56      573.66     12.23 o 
   0  14   2      164.89      176.71      5.16 o 
   1  14   2       97.30      102.03      5.02 o 
   2  14   2      197.33      211.23     11.80 o 
   3  14   2       19.01       22.58      5.44 o 
   4  14   2      225.69      224.71     15.54 o 
   5  14   2        1.12        2.35      3.53 o 
   6  14   2       16.64       17.24      5.14 o 
  -6  15   2        0.23       -0.62      3.90 o 
  -5  15   2       20.19       20.99      8.59 o 
  -4  15   2       16.99       25.34      3.85 o 
  -3  15   2       43.46       45.55      4.48 o 
  -2  15   2      115.87      141.69      7.30 o 
  -1  15   2        1.77        1.20      2.14 o 
   0  15   2       43.23       54.34      3.57 o 
   1  15   2        0.00        0.62      1.88 o 
   2  15   2       59.60       45.32      4.61 o 
   3  15   2       19.41       19.40      4.29 o 
   4  15   2        8.19        4.93      3.57 o 
   5  15   2       13.23       11.93      4.45 o 
  -6  16   2        6.27        5.59      4.10 o 
  -5  16   2        2.31        2.80      2.70 o 
  -4  16   2      109.47       90.91      6.31 o 
  -3  16   2        3.12        4.18      3.20 o 
  -2  16   2       10.64       15.20      2.87 o 
  -1  16   2      129.15      140.85      5.87 o 
   0  16   2      116.60      114.85     10.55 o 
   1  16   2        3.57       11.84      3.01 o 
   2  16   2       13.51        9.28      5.14 o 
   3  16   2        4.21        5.52      3.39 o 
   4  16   2       26.61       21.23      4.68 o 
   5  16   2        0.28       -0.11      3.38 o 
  -5  17   2        4.29       10.15      4.08 o 
  -4  17   2        1.07        1.31      3.33 o 
  -3  17   2       65.88       87.27      6.04 o 
  -2  17   2      195.74      164.91      6.67 o 
  -1  17   2       73.91       64.87      4.42 o 
   0  17   2       16.63       21.87      3.08 o 
   1  17   2       97.82       93.21      5.48 o 
   2  17   2       68.37       73.42      6.42 o 
   3  17   2      219.45      227.79     11.14 o 
   4  17   2        0.12       -0.05      3.30 o 
   5  17   2       50.93       43.07      6.81 o 
  -5  18   2        4.28        2.94      3.68 o 
  -4  18   2       16.12        5.77      3.71 o 
  -3  18   2       29.88       21.52      3.97 o 
  -2  18   2      210.31      167.91      7.76 o 
  -1  18   2       90.21       97.75      5.36 o 
   0  18   2       11.36       20.74      3.77 o 
   1  18   2      421.21      501.39     21.00 o 
   2  18   2        0.76        5.41      3.47 o 
   3  18   2        0.32       -1.96      3.01 o 
   4  18   2        3.35       -0.95      3.62 o 
  -5  19   2        3.18        1.73      4.34 o 
  -4  19   2       13.81        7.76      4.28 o 
  -3  19   2       11.47       13.65      4.26 o 
  -2  19   2       19.75       24.99      5.45 o 
  -1  19   2        0.25        1.58      2.48 o 
   0  19   2      453.80      486.61     15.82 o 
   1  19   2       24.62        5.65      9.38 o 
   2  19   2      499.77      479.03     43.38 o 
   3  19   2        4.34        0.78      5.19 o 
   4  19   2        9.18        5.15      4.60 o 
  -4  20   2        4.64        8.42      4.29 o 
  -3  20   2       26.05       21.16      7.73 o 
  -2  20   2       27.91       30.22      4.56 o 
  -1  20   2        7.79        9.48      3.72 o 
   0  20   2      154.16      163.90     12.20 o 
   1  20   2      116.23      158.90     12.66 o 
   2  20   2       47.06       30.12      7.44 o 
   3  20   2        0.19       -0.97      3.24 o 
  -4  21   2       42.50       45.17      6.86 o 
  -3  21   2        0.04        2.45      4.00 o 
  -2  21   2       42.03       50.55      5.42 o 
  -1  21   2        4.37        1.18      5.26 o 
   0  21   2       22.75       35.75     18.95 o 
   1  21   2       14.52       18.03      6.44 o 
   2  21   2        5.42       -1.40      4.93 o 
   3  21   2       65.88      100.86     16.03 o 
  -3  22   2        1.44        1.43      3.95 o 
  -2  22   2       10.19        9.93      3.95 o 
  -1  22   2        1.09       -9.69      7.26 o 
   0  22   2       22.91       21.77     10.02 o 
   1  22   2        4.20        6.15      6.26 o 
   2  22   2       40.57       56.31      9.71 o 
  -2  23   2        0.60        8.89      9.42 o 
  -1  23   2        6.07        9.91      8.98 o 
   0  23   2        0.49       -0.20      6.91 o 
   1  23   2        1.71        3.33     10.19 o 
  -7   0   3        3.74        2.55      3.01 o 
  -5   0   3       11.17        6.73      2.30 o 
  -3   0   3      221.61      201.30      7.69 o 
  -1   0   3      281.62      249.75      6.65 o 
   1   0   3      238.68      226.49      7.52 o 
   3   0   3      272.25      294.59      9.40 o 
   5   0   3       20.87       13.65      6.12 o 
   7   0   3        0.00        3.92      7.13 o 
  -8   1   3       73.29       68.62      6.16 o 
  -7   1   3        0.01       -0.76      1.90 o 
  -6   1   3       14.09       13.74      2.86 o 
  -5   1   3      143.85      140.03      4.65 o 
  -4   1   3      183.17      188.88      4.93 o 
  -3   1   3      251.76      244.10      5.70 o 
  -2   1   3     2374.01     2236.30     30.14 o 
  -1   1   3     2056.43     1972.05     29.07 o 
   0   1   3     1692.75     1764.70     23.78 o 
   1   1   3      639.03      650.01     10.66 o 
   2   1   3     2045.81     2171.40     32.15 o 
   3   1   3      225.24      220.59      5.46 o 
   4   1   3       68.00       73.14      3.28 o 
   5   1   3        3.24        1.50      2.18 o 
   6   1   3        1.91       -0.71      3.64 o 
   7   1   3        0.52       -0.89      4.56 o 
  -8   2   3       26.65       14.10      3.97 o 
  -7   2   3        6.98        6.14      2.47 o 
  -6   2   3      139.55      152.25      5.44 o 
  -5   2   3       15.01       12.28      1.94 o 
  -4   2   3       40.19       39.34      2.61 o 
  -3   2   3       13.27       17.99      2.23 o 
  -2   2   3       17.13       10.95      1.18 o 
  -1   2   3       11.64       16.56      1.35 o 
   0   2   3       34.86       36.91      1.74 o 
   1   2   3      388.55      435.14      7.11 o 
   2   2   3     1496.91     1537.39     21.51 o 
   3   2   3      662.79      669.98     11.06 o 
   4   2   3      119.38      128.18      5.27 o 
   5   2   3        0.21       -1.56      2.02 o 
   6   2   3       45.52       44.94      7.14 o 
   7   2   3        0.22       -3.02      4.21 o 
  -8   3   3        2.81        7.61      3.40 o 
  -7   3   3       81.48       83.35      5.28 o 
  -6   3   3       11.80        9.58      2.12 o 
  -5   3   3       81.35       94.01      3.98 o 
  -4   3   3      279.27      283.68      6.39 o 
  -3   3   3      359.62      380.23      9.39 o 
  -2   3   3     1322.62     1210.26     18.86 o 
  -1   3   3      740.38      678.94     11.24 o 
   0   3   3     1665.62     1609.90     24.06 o 
   1   3   3     1435.20     1343.84     20.73 o 
   2   3   3      210.62      162.52      3.71 o 
   3   3   3      982.53      972.91     14.93 o 
   4   3   3        6.03       10.01      2.77 o 
   5   3   3      224.82      255.70      8.68 o 
   6   3   3        5.90        4.62      5.59 o 
   7   3   3       49.66       46.14     11.80 o 
  -8   4   3       16.61       15.66      4.14 o 
  -7   4   3        6.33        3.10      2.60 o 
  -6   4   3       66.66       63.56      4.35 o 
  -5   4   3       55.53       59.22      3.49 o 
  -4   4   3     1094.56     1094.72     17.15 o 
  -3   4   3        5.03        7.97      1.90 o 
  -2   4   3        9.77       11.23      1.42 o 
  -1   4   3      446.57      486.24      8.61 o 
   0   4   3        0.26        3.78      1.56 o 
   1   4   3      202.26      238.48      6.64 o 
   2   4   3        8.75       17.98      1.52 o 
   3   4   3      184.29      174.17      4.26 o 
   4   4   3       18.21       18.22      2.96 o 
   5   4   3       13.40       13.19      5.25 o 
   6   4   3       11.64       13.49      4.06 o 
   7   4   3       54.58       64.21      8.87 o 
  -8   5   3        3.52        3.99      3.33 o 
  -7   5   3       10.58       11.46      3.31 o 
  -6   5   3       14.26        9.97      2.61 o 
  -5   5   3      188.93      184.36      5.79 o 
  -4   5   3      990.89     1025.12     17.77 o 
  -3   5   3      227.86      270.31      6.66 o 
  -2   5   3       65.37       61.76      3.22 o 
  -1   5   3      700.07      701.63     10.76 o 
   0   5   3     5241.71     4972.47     64.53 o 
   1   5   3      373.48      299.12      6.21 o 
   2   5   3      473.50      458.47     10.72 o 
   3   5   3      162.68      179.86      6.39 o 
   4   5   3       99.43      102.41      5.48 o 
   5   5   3        2.42        3.75      3.99 o 
   6   5   3        1.63        1.95      2.62 o 
   7   5   3        0.29        1.36      4.51 o 
  -8   6   3       10.36       11.86      3.80 o 
  -7   6   3        1.41        1.43      2.74 o 
  -6   6   3       36.31       24.09      4.30 o 
  -5   6   3        0.26        3.01      1.83 o 
  -4   6   3      414.12      390.16      9.21 o 
  -3   6   3      149.32      141.42      3.95 o 
  -2   6   3      900.11      825.45     14.45 o 
  -1   6   3      794.65      807.02     20.04 o 
   0   6   3      145.03      117.87      3.39 o 
   1   6   3      337.10      291.71      6.15 o 
   2   6   3       53.46       68.02      6.57 o 
   3   6   3        4.42        8.06      2.32 o 
   4   6   3       13.21        8.91      2.92 o 
   5   6   3       14.94       24.06      3.77 o 
   6   6   3       35.03       33.58      4.54 o 
   7   6   3       27.40       42.16     16.60 o 
  -8   7   3        4.34        3.44      3.78 o 
  -7   7   3       27.16       25.69      4.27 o 
  -6   7   3      100.37       87.85      6.68 o 
  -5   7   3       47.05       49.37      3.84 o 
  -4   7   3      203.77      219.37      6.59 o 
  -3   7   3      399.71      328.90     18.34 o 
  -2   7   3       41.08       41.57      2.65 o 
  -1   7   3        0.96       -0.98      0.72 o 
   0   7   3      479.83      533.11      8.81 o 
   1   7   3     3159.76     3417.95     49.61 o 
   2   7   3       16.53       14.66      2.48 o 
   3   7   3      215.48      219.90      7.52 o 
   4   7   3      333.76      336.36     10.71 o 
   5   7   3      190.12      176.16      9.13 o 
   6   7   3      148.85      122.95      7.30 o 
   7   7   3       31.57        4.23      5.59 o 
  -8   8   3       15.42        9.35      4.51 o 
  -7   8   3       47.33       43.22      7.26 o 
  -6   8   3      406.16      368.29     13.87 o 
  -5   8   3      342.22      368.84     10.86 o 
  -4   8   3      190.29      188.68      6.98 o 
  -3   8   3       35.48       44.65      3.12 o 
  -2   8   3      470.75      448.99     10.31 o 
  -1   8   3       33.36       20.13      1.53 o 
   0   8   3      164.18      174.17      4.19 o 
   1   8   3      697.39      707.11     11.17 o 
   2   8   3      835.39      810.95     17.07 o 
   3   8   3        4.99        1.76      2.15 o 
   4   8   3       28.62       34.27      4.11 o 
   5   8   3        4.82        9.74      3.28 o 
   6   8   3       18.56       10.40      3.52 o 
  -7   9   3        4.31        3.81      2.94 o 
  -6   9   3       10.99        7.88      3.11 o 
  -5   9   3       54.47       61.96      4.91 o 
  -4   9   3        9.45       10.33      2.24 o 
  -3   9   3       31.72       32.72      2.89 o 
  -2   9   3        2.22        3.69      1.75 o 
  -1   9   3      390.80      397.27      7.38 o 
   0   9   3      725.19      715.54     11.59 o 
   1   9   3      126.58      133.64      4.72 o 
   2   9   3      125.44      141.55      6.78 o 
   3   9   3        0.01        1.05      2.21 o 
   4   9   3      436.92      453.95     12.78 o 
   5   9   3       22.89       19.40      3.83 o 
   6   9   3       52.72       61.18     10.43 o 
  -7  10   3       11.61       11.73      4.94 o 
  -6  10   3        0.83        3.50      2.56 o 
  -5  10   3       85.44       80.44      5.63 o 
  -4  10   3       92.16      102.93      5.04 o 
  -3  10   3      112.95      111.84      5.31 o 
  -2  10   3      259.09      278.97      8.11 o 
  -1  10   3      249.19      251.18      7.55 o 
   0  10   3       95.61       97.39      6.10 o 
   1  10   3      317.50      284.69      6.70 o 
   2  10   3      799.92      742.41     47.25 o 
   3  10   3      481.93      487.05     12.86 o 
   4  10   3      228.10      230.14     10.02 o 
   5  10   3       61.27       69.62      5.70 o 
   6  10   3       22.50       25.99      8.78 o 
  -7  11   3       18.31       10.51      4.51 o 
  -6  11   3       55.65       39.55     15.74 o 
  -5  11   3      145.21      155.88      8.62 o 
  -4  11   3       75.93       88.73      4.86 o 
  -3  11   3       25.27       20.77      2.72 o 
  -2  11   3       72.63       67.96      3.79 o 
  -1  11   3        1.29        2.42      1.21 o 
   0  11   3       19.24        7.54      1.57 o 
   1  11   3        3.01        4.97      1.40 o 
   2  11   3      164.49      152.52      6.44 o 
   3  11   3        4.00        5.38      2.62 o 
   4  11   3        9.50       18.13      3.79 o 
   5  11   3       91.71       81.16      7.43 o 
   6  11   3       39.00       40.36      6.26 o 
  -7  12   3       25.37       11.50      8.41 o 
  -6  12   3       55.58       45.96      5.24 o 
  -5  12   3        0.07        0.82      2.13 o 
  -4  12   3        0.18        1.50      2.29 o 
  -3  12   3      210.06      211.91      6.84 o 
  -2  12   3        9.78       12.08      3.11 o 
  -1  12   3       18.20       24.10      2.04 o 
   0  12   3      166.41      159.20      4.60 o 
   1  12   3      440.95      478.11     10.34 o 
   2  12   3      101.98      105.66      6.73 o 
   3  12   3       25.26       26.36      5.19 o 
   4  12   3       15.83       19.39      3.84 o 
   5  12   3      122.33      143.30     10.48 o 
   6  12   3        3.60        6.36      4.43 o 
  -7  13   3        4.22        9.52      4.25 o 
  -6  13   3        0.80        0.50      2.82 o 
  -5  13   3        0.01       -0.27      2.25 o 
  -4  13   3      219.10      231.62      7.67 o 
  -3  13   3      178.08      172.35      6.80 o 
  -2  13   3      526.11      547.09     11.96 o 
  -1  13   3       53.93       48.78      3.59 o 
   0  13   3      319.35      270.80      6.44 o 
   1  13   3       15.44       20.87      3.07 o 
   2  13   3      438.99      455.85     12.32 o 
   3  13   3       11.41        6.16      2.86 o 
   4  13   3      202.85      186.36     17.48 o 
   5  13   3        3.56        6.34      4.11 o 
   6  13   3       12.04       10.85      5.78 o 
  -6  14   3       10.15        1.26      3.54 o 
  -5  14   3       62.93      110.98      7.08 o 
  -4  14   3      112.24      128.28      7.05 o 
  -3  14   3       81.80       93.34      5.10 o 
  -2  14   3       26.88       34.74      3.35 o 
  -1  14   3       12.58       23.74      2.95 o 
   0  14   3      130.14      107.82      4.13 o 
   1  14   3        5.39        5.39      2.37 o 
   2  14   3        6.79       -3.46      2.31 o 
   3  14   3       61.95       52.46      4.92 o 
   4  14   3       24.39       21.76      5.20 o 
   5  14   3        2.63       -1.85      3.70 o 
  -6  15   3       11.68       16.25      7.44 o 
  -5  15   3       12.60       31.23      4.70 o 
  -4  15   3      164.15      127.13      8.31 o 
  -3  15   3       41.75       29.46      3.49 o 
  -2  15   3        4.02       10.61      2.63 o 
  -1  15   3      109.97      137.09      5.93 o 
   0  15   3      911.85      881.67     16.82 o 
   1  15   3       32.66       52.79      4.67 o 
   2  15   3      117.45      144.13     12.50 o 
   3  15   3        2.93        1.74      2.91 o 
   4  15   3      100.81       92.37     12.13 o 
   5  15   3       18.24       19.48      7.98 o 
  -6  16   3        1.05       -3.61      2.99 o 
  -5  16   3        1.54        2.66      2.96 o 
  -4  16   3        0.03        5.49      2.96 o 
  -3  16   3        1.27       -0.32      2.47 o 
  -2  16   3      436.37      526.00     12.35 o 
  -1  16   3      744.44      865.16     17.17 o 
   0  16   3      492.14      488.17     16.53 o 
   1  16   3       15.48        2.22      2.68 o 
   2  16   3      151.31      142.47      7.02 o 
   3  16   3        0.32        1.73      3.30 o 
   4  16   3        5.28        6.01      3.80 o 
   5  16   3        0.05       -0.33      3.86 o 
  -5  17   3       10.54        3.42      3.96 o 
  -4  17   3       43.93       50.34      5.22 o 
  -3  17   3      201.26      238.30      9.23 o 
  -2  17   3      119.30      115.99      5.93 o 
   1  17   3      108.50      118.03      7.78 o 
   2  17   3       93.06      102.27      7.66 o 
   3  17   3       19.78       16.25      4.48 o 
   4  17   3       52.57       56.14      7.19 o 
  -5  18   3       24.00       25.34      6.22 o 
  -4  18   3       18.01       27.49      4.33 o 
  -3  18   3       72.12       68.71      5.78 o 
  -2  18   3        5.53       10.37      2.82 o 
  -1  18   3       50.17       75.18      4.97 o 
   0  18   3       71.41       43.98      9.96 o 
   1  18   3       51.89       78.06      9.04 o 
   2  18   3       49.02       48.23      6.03 o 
   3  18   3        6.08       10.03      4.22 o 
   4  18   3        0.00        0.47      3.82 o 
  -5  19   3        3.04        3.18      4.11 o 
  -4  19   3        0.34        1.07      3.16 o 
  -3  19   3        7.97       11.40      3.58 o 
  -2  19   3        0.70       -1.22      2.42 o 
  -1  19   3       53.50       85.92      6.16 o 
   0  19   3       66.47       58.43      6.39 o 
   1  19   3      369.13      486.46     21.35 o 
   2  19   3        3.73       -0.26      4.46 o 
   3  19   3      143.84      139.47      9.59 o 
   4  19   3        1.88        2.14      4.11 o 
  -4  20   3       17.29       18.48      4.86 o 
  -3  20   3        0.02       -0.78      3.08 o 
  -2  20   3       19.25        9.45      3.63 o 
  -1  20   3       27.29       51.84      7.28 o 
   0  20   3      154.96      193.71     13.54 o 
   1  20   3       27.28       15.58      7.37 o 
   2  20   3        3.29       -1.19      3.79 o 
   3  20   3        5.33       12.91     13.87 o 
  -4  21   3        0.21       -0.83      3.83 o 
  -3  21   3        5.62       12.46      4.00 o 
  -2  21   3       10.66       10.35      3.78 o 
  -1  21   3       18.81       14.41      5.63 o 
   0  21   3        0.10        2.87     11.38 o 
   1  21   3       16.53        6.49      6.20 o 
   2  21   3        2.49       11.66      6.46 o 
  -3  22   3        0.49        2.68      3.66 o 
  -2  22   3        4.29        2.37      4.26 o 
  -1  22   3      121.02      145.66     12.40 o 
   0  22   3       19.31       35.75      8.55 o 
   1  22   3       12.97        1.37      6.14 o 
   2  22   3        6.52       11.10      9.38 o 
  -1  23   3       28.71        4.01      8.94 o 
   0  23   3        1.48        1.00      5.95 o 
  -8   0   4        1.88        1.65      4.61 o 
  -6   0   4       75.53       84.03      6.05 o 
  -4   0   4       21.05       10.68      6.56 o 
  -2   0   4      250.77      184.81     17.15 o 
   2   0   4      380.06      384.67     10.17 o 
   4   0   4        1.07        1.48      2.16 o 
   6   0   4        4.01        7.88      7.35 o 
  -8   1   4       11.22       15.84      4.13 o 
  -7   1   4        4.46        4.52      2.43 o 
  -6   1   4      147.51      149.04      5.41 o 
  -5   1   4        1.18        1.35      1.37 o 
  -4   1   4     1220.34     1186.78     19.97 o 
  -3   1   4       30.72       35.55      2.27 o 
  -2   1   4      260.91      257.35      5.75 o 
  -1   1   4      441.60      379.11      6.79 o 
   0   1   4      835.75      794.99     12.06 o 
   1   1   4     5644.17     5311.28     71.74 o 
   2   1   4       78.83       98.93      3.60 o 
   3   1   4      522.85      582.22     11.00 o 
   4   1   4       37.14       42.52      4.93 o 
   5   1   4        1.52        1.20      4.34 o 
   6   1   4       21.71       17.68      5.70 o 
   7   1   4        6.30       13.47      8.72 o 
  -8   2   4       22.04       29.09      4.65 o 
  -7   2   4       21.49       19.94      3.27 o 
  -6   2   4        9.31        5.91      1.92 o 
  -5   2   4       51.91       60.68      4.15 o 
  -4   2   4        0.04       -0.73      1.15 o 
  -3   2   4      608.13      580.92      9.98 o 
  -2   2   4       60.31      101.14      3.31 o 
  -1   2   4      472.55      473.76      8.78 o 
   0   2   4       33.54       44.21      2.82 o 
   1   2   4      283.92      285.23      6.87 o 
   2   2   4       57.43       42.25      2.19 o 
   3   2   4       18.90       22.82      2.17 o 
   4   2   4       33.08       41.95      4.27 o 
   5   2   4      179.37      192.17     17.26 o 
   6   2   4       13.47        5.33      6.91 o 
   7   2   4        0.00        5.64      5.28 o 
  -8   3   4       18.50       20.54      4.29 o 
  -7   3   4        7.74        6.91      2.54 o 
  -6   3   4        5.60       10.84      2.65 o 
  -5   3   4       49.76       48.04      3.06 o 
  -4   3   4        2.12        2.95      1.33 o 
  -3   3   4      315.80      298.19      6.70 o 
  -2   3   4     4097.94     4024.87     58.30 o 
  -1   3   4      140.13      155.46      4.15 o 
   0   3   4        8.84        5.18      1.47 o 
   1   3   4       72.41       89.80      2.65 o 
   2   3   4      177.64      160.63      3.97 o 
   3   3   4       34.24       29.65      3.12 o 
   4   3   4        1.62       -0.33      2.08 o 
   5   3   4       43.02       55.27      5.84 o 
   6   3   4        1.07       -4.14      4.64 o 
  -8   4   4        5.07        3.30      3.22 o 
  -7   4   4        0.12       -0.31      2.19 o 
  -6   4   4        7.85        6.34      2.21 o 
  -5   4   4        6.55        8.09      1.81 o 
  -4   4   4      956.77      941.65     16.70 o 
  -3   4   4      143.66      123.13      3.91 o 
  -2   4   4     1621.41     1678.77     23.68 o 
  -1   4   4      702.31      693.36     17.09 o 
   0   4   4     6085.21     6581.63     92.41 o 
   1   4   4      136.66      183.49      6.74 o 
   2   4   4      460.03      536.89     13.69 o 
   3   4   4      492.08      484.08     11.95 o 
   4   4   4       46.29       45.33      4.18 o 
   5   4   4        5.69        3.01      2.63 o 
   6   4   4        2.85        3.13      4.25 o 
  -8   5   4        0.00        1.52      2.90 o 
  -7   5   4        0.04        0.17      2.07 o 
  -6   5   4       14.15        8.89      2.88 o 
  -5   5   4       35.19       27.83      3.11 o 
  -4   5   4       93.13       85.81      3.44 o 
  -3   5   4      216.63      208.66      4.89 o 
  -2   5   4      861.94      963.25     17.77 o 
  -1   5   4     3204.66     3220.42     42.97 o 
   0   5   4     2575.51     2744.74     40.33 o 
   1   5   4        1.69       -0.20      1.28 o 
   2   5   4      604.20      636.75     11.70 o 
   3   5   4       46.55       64.30      4.39 o 
   4   5   4      123.38      124.52      8.33 o 
   5   5   4       13.62       10.24      3.08 o 
   6   5   4        6.92       -1.50      4.28 o 
  -8   6   4        2.22       -0.07      3.31 o 
  -7   6   4       39.75       27.64      6.67 o 
  -6   6   4       20.66       11.25      2.68 o 
  -5   6   4       59.34       53.82      4.40 o 
  -4   6   4       77.14       69.83      3.93 o 
  -3   6   4       46.45       47.06      2.18 o 
  -2   6   4     1461.46     1439.14     25.02 o 
  -1   6   4      163.79      183.33      4.35 o 
   0   6   4     2075.69     2232.68     33.37 o 
   1   6   4       30.02       40.61      2.37 o 
   2   6   4      558.74      605.58     18.35 o 
   3   6   4       13.93       16.97      3.06 o 
   4   6   4      177.24      192.46      8.50 o 
   5   6   4       92.11       94.07      6.22 o 
   6   6   4        0.37        3.23      4.30 o 
  -8   7   4       16.25       13.35      5.23 o 
  -7   7   4       20.51       28.20      4.91 o 
  -6   7   4      199.41      189.48      7.31 o 
  -5   7   4        0.03        0.22      1.77 o 
  -4   7   4        4.83        7.98      2.12 o 
  -3   7   4       83.70       73.04      6.07 o 
  -2   7   4      242.61      215.47      7.60 o 
  -1   7   4     1889.70     1875.32     26.31 o 
   0   7   4      808.00      864.81     13.39 o 
   1   7   4     1315.88     1363.03     21.98 o 
   2   7   4       16.36       21.59      3.06 o 
   3   7   4      112.99      111.88      5.85 o 
   4   7   4      205.12      224.38     11.94 o 
   5   7   4       70.13       64.47      5.51 o 
   6   7   4       16.62       12.71      4.37 o 
  -8   8   4       43.97       46.89      5.90 o 
  -7   8   4        8.08        6.41      3.19 o 
  -6   8   4      481.55      500.20     12.57 o 
  -5   8   4        2.43        3.30      2.16 o 
  -4   8   4      102.71      109.41      5.04 o 
  -3   8   4      451.06      466.97     10.37 o 
  -2   8   4      241.58      244.64      6.54 o 
  -1   8   4       66.77       76.75      4.70 o 
   0   8   4        3.55       15.35      3.57 o 
   1   8   4      533.22      531.21     11.37 o 
   2   8   4      204.92      202.47      7.24 o 
   3   8   4       25.56       40.94      4.08 o 
   4   8   4       17.50       11.42      3.79 o 
   5   8   4      287.83      298.07     10.78 o 
   6   8   4        9.19       13.20      4.02 o 
  -7   9   4        3.35        4.29      3.24 o 
  -6   9   4       50.61       45.26      5.87 o 
  -5   9   4      120.05      140.31      6.28 o 
  -4   9   4       51.85       59.71      4.58 o 
  -3   9   4       25.33       37.40      3.20 o 
  -2   9   4      108.89       92.05      4.42 o 
  -1   9   4      447.86      517.28      9.25 o 
   0   9   4        2.75        2.48      1.35 o 
   1   9   4       13.72       13.32      2.55 o 
   2   9   4       17.68        8.15      2.56 o 
   3   9   4      229.82      243.78      8.70 o 
   4   9   4      273.06      263.75     11.65 o 
   5   9   4       69.28       77.11      6.15 o 
   6   9   4       34.88       43.67      5.45 o 
  -7  10   4       20.68       27.30      4.53 o 
  -6  10   4        7.17        9.69      3.31 o 
  -5  10   4       25.89       24.54      3.81 o 
  -4  10   4      181.47      198.00      7.48 o 
  -3  10   4        0.74        1.39      1.71 o 
  -2  10   4      234.67      203.29      6.93 o 
  -1  10   4       70.27       73.15      3.20 o 
   0  10   4       37.28       48.74      2.55 o 
   1  10   4       15.09       19.65      2.97 o 
   2  10   4      269.41      264.62      8.75 o 
   3  10   4      105.44      114.17     14.36 o 
   4  10   4      110.32       92.74      7.47 o 
   5  10   4        7.76       10.17      3.53 o 
   6  10   4        0.44        4.27      4.36 o 
  -7  11   4       26.04        5.54      3.99 o 
  -6  11   4      129.57      124.29      7.61 o 
  -5  11   4        0.67       -1.39      2.02 o 
  -4  11   4       34.74       33.04      3.52 o 
  -3  11   4       24.81       22.91      3.49 o 
  -2  11   4       13.90       16.51      2.47 o 
  -1  11   4      180.70      185.80      5.96 o 
   0  11   4      100.50      105.84      3.73 o 
   1  11   4       10.17       10.86      2.53 o 
   2  11   4      122.21      133.90      7.43 o 
   3  11   4       41.75       45.71      5.28 o 
   4  11   4      336.73      336.44     11.36 o 
   5  11   4       15.02       11.71      3.86 o 
   6  11   4        2.90        4.21      4.43 o 
  -7  12   4       94.76      110.35      7.83 o 
  -6  12   4       71.03       54.62      7.55 o 
  -5  12   4        8.72       11.29      3.72 o 
  -4  12   4       58.28       42.35      4.34 o 
  -3  12   4      502.70      531.35     12.16 o 
  -2  12   4        0.02       -0.57      1.77 o 
  -1  12   4      260.42      242.82      8.35 o 
   0  12   4      193.69      171.28      4.89 o 
   1  12   4      175.75      168.18      6.80 o 
   2  12   4      606.52      629.40     15.46 o 
   3  12   4       83.32       88.94      6.03 o 
   4  12   4       98.53       75.69      6.04 o 
   5  12   4       26.90       37.26      6.29 o 
  -7  13   4       12.73        9.65      4.22 o 
  -6  13   4       14.24        6.70      3.03 o 
  -5  13   4        0.70        1.38      2.67 o 
  -4  13   4       20.33       40.88      5.22 o 
  -3  13   4      114.84      164.04      6.45 o 
  -2  13   4      422.78      335.45      8.99 o 
  -1  13   4       16.16       12.11      2.40 o 
   0  13   4      401.51      383.24      8.95 o 
   1  13   4      176.45      168.56      7.03 o 
   2  13   4        3.26        8.54      3.04 o 
   3  13   4      369.02      398.98     14.01 o 
   4  13   4        0.14        0.71      3.11 o 
   5  13   4      109.36      104.12      9.33 o 
  -6  14   4        0.08        2.94      2.90 o 
  -5  14   4        0.92        0.54      2.50 o 
  -4  14   4       15.95       29.02      3.60 o 
  -3  14   4      334.45      442.93     11.30 o 
  -2  14   4      579.55      470.73     11.25 o 
  -1  14   4      148.33      170.25      6.17 o 
   0  14   4      282.96      282.79     15.30 o 
   1  14   4      171.01      164.95      7.31 o 
   2  14   4        0.48       -1.29      2.44 o 
   3  14   4      123.74      121.76     11.06 o 
   4  14   4       59.89       48.86      7.90 o 
   5  14   4        0.30        1.65      4.01 o 
  -6  15   4       56.10       62.86      6.33 o 
  -5  15   4        9.13       12.21      3.63 o 
  -4  15   4      295.95      271.76     10.09 o 
  -3  15   4      310.15      332.96      9.67 o 
  -2  15   4     1210.01     1029.30     19.67 o 
  -1  15   4      176.52      153.68      6.06 o 
   0  15   4       10.60        5.31      5.28 o 
   1  15   4       64.01       67.53      5.03 o 
   2  15   4       85.60       93.57      6.41 o 
   3  15   4      226.10      241.70      9.66 o 
   4  15   4        0.08        0.91      3.49 o 
   5  15   4       82.86       84.96      8.66 o 
  -6  16   4        0.67        2.81      4.00 o 
  -5  16   4       73.56       63.71      6.19 o 
  -4  16   4       29.42       37.16      4.87 o 
  -3  16   4      319.43      300.41      9.25 o 
  -2  16   4      175.45      148.19      6.43 o 
  -1  16   4        7.15        1.09      2.26 o 
   0  16   4       38.06       25.41      4.62 o 
   1  16   4       87.68       73.51      6.63 o 
   2  16   4        5.47        3.42      3.20 o 
   3  16   4       12.43        7.13      3.99 o 
   4  16   4       16.69        7.45      4.01 o 
  -5  17   4       24.53       39.73      5.19 o 
  -4  17   4       17.39       18.99      3.99 o 
  -3  17   4       92.97      137.97      6.58 o 
  -2  17   4        1.52       -2.34      2.26 o 
  -1  17   4      396.22      432.36     14.99 o 
   0  17   4       42.41       42.20      5.61 o 
   1  17   4      508.16      511.09     16.92 o 
   2  17   4       72.91       67.73      5.63 o 
   3  17   4       31.57       21.42      7.37 o 
   4  17   4        3.02       -3.46      3.54 o 
  -5  18   4        3.37       13.88      3.98 o 
  -4  18   4        1.46        1.78      3.09 o 
  -3  18   4      175.63      198.80     11.09 o 
  -2  18   4       45.76       89.70      5.46 o 
  -1  18   4      234.94      165.36      9.36 o 
   0  18   4       16.65        7.19      3.78 o 
   1  18   4       40.22       22.84      9.38 o 
   2  18   4       32.80       30.40      7.31 o 
   3  18   4        8.28        1.07      3.84 o 
   4  18   4        0.29        3.49      4.16 o 
  -5  19   4       44.56       52.53      7.13 o 
  -4  19   4        1.63        8.35      3.53 o 
  -3  19   4       28.99       33.53      4.59 o 
  -2  19   4       19.37       45.98      4.45 o 
  -1  19   4        6.51        3.82      7.87 o 
   0  19   4      140.60      121.37     10.74 o 
   1  19   4        5.16        3.30      4.69 o 
   2  19   4        0.00        7.33      5.79 o 
   3  19   4       29.67       38.87      6.31 o 
  -4  20   4        0.01        2.49      3.46 o 
  -3  20   4        1.84        0.78      4.24 o 
  -2  20   4        0.36       -3.27      3.35 o 
  -1  20   4       52.15       98.00     10.52 o 
   0  20   4       12.64        6.08      4.07 o 
   1  20   4       16.33       12.83     12.50 o 
   2  20   4        9.31       20.99      7.37 o 
   3  20   4       11.70        4.98      5.80 o 
  -3  21   4       16.92       16.21      4.16 o 
  -2  21   4        6.12       -3.50      4.28 o 
  -1  21   4       48.06       51.52      6.64 o 
   0  21   4       18.62       12.27      6.36 o 
   1  21   4       13.54        7.70     10.90 o 
   2  21   4        0.03        0.14      5.83 o 
  -2  22   4        1.07       -4.12      5.19 o 
  -1  22   4        0.00       -1.07      3.79 o 
   0  22   4       12.47        9.05      6.27 o 
   1  22   4       12.41        6.39      6.91 o 
  -7   0   5       11.36        9.12      4.48 o 
  -5   0   5      637.26      560.79     19.97 o 
  -3   0   5       24.38       22.36      2.75 o 
  -1   0   5     1945.97     1763.48     35.24 o 
   1   0   5       55.17       27.94      2.90 o 
   3   0   5     2586.57     2677.28     73.47 o 
  -8   1   5        6.86        3.32      3.34 o 
  -7   1   5        0.03       -1.76      2.32 o 
  -6   1   5        0.05        1.11      1.78 o 
  -5   1   5       48.09       37.76      3.32 o 
  -4   1   5      507.35      517.64      9.87 o 
  -3   1   5       11.35       10.30      1.51 o 
  -2   1   5      285.56      300.09      8.79 o 
  -1   1   5      792.31      712.72     11.52 o 
   0   1   5      359.56      339.16      6.64 o 
   1   1   5      245.92      303.14      6.72 o 
   2   1   5      137.96      147.30      4.60 o 
   3   1   5       13.94       21.57      2.74 o 
   4   1   5      112.16       94.68     21.09 o 
   5   1   5        8.53        5.47      7.04 o 
   6   1   5        4.84        6.22      5.29 o 
  -8   2   5        1.10        1.27      3.81 o 
  -7   2   5        9.87        8.52      2.93 o 
  -6   2   5      149.47      168.38      8.53 o 
  -5   2   5       15.11       15.38      2.19 o 
  -4   2   5      384.80      409.36      9.13 o 
  -3   2   5     1530.49     1482.58     23.89 o 
  -2   2   5      437.84      421.05      7.91 o 
  -1   2   5     5715.70     5719.62     74.68 o 
   0   2   5      839.85      750.34     11.94 o 
   1   2   5     3593.44     3665.30     48.88 o 
   2   2   5       15.35       18.85      2.23 o 
   3   2   5       96.75      118.44      5.65 o 
   4   2   5        3.30        1.83      2.65 o 
   5   2   5       68.79       54.55     10.96 o 
   6   2   5        0.18       -0.56      4.48 o 
  -8   3   5        4.42        3.09      2.98 o 
  -7   3   5        0.35        1.19      2.16 o 
  -6   3   5       24.88       27.08      4.33 o 
  -5   3   5       12.29       14.84      2.12 o 
  -4   3   5        0.56        3.95      1.39 o 
  -3   3   5      415.78      393.51      7.75 o 
  -2   3   5      975.63      933.52     14.56 o 
  -1   3   5      685.70      624.26     10.46 o 
   0   3   5        8.29        4.17      1.72 o 
   1   3   5      811.67      926.13     14.25 o 
   2   3   5        0.55        1.18      1.58 o 
   3   3   5        3.11        1.55      2.25 o 
   4   3   5       16.54       12.28      3.13 o 
   5   3   5        7.11        9.17      4.88 o 
   6   3   5        0.37       -1.99      3.85 o 
  -8   4   5        1.17        2.23      3.24 o 
  -7   4   5       16.17       13.72      4.36 o 
  -6   4   5       20.07       14.19      2.85 o 
  -5   4   5       21.15       23.62      4.65 o 
  -4   4   5        9.58        7.29      1.42 o 
  -3   4   5      537.80      557.85      9.98 o 
  -1   4   5     1016.01      924.51     25.73 o 
   0   4   5      309.20      343.74      6.70 o 
   1   4   5      365.33      351.41     11.46 o 
   2   4   5       76.84      113.39      4.29 o 
   3   4   5       21.16       26.96      4.38 o 
   4   4   5       44.77       50.81      4.74 o 
   5   4   5      142.26      135.01     11.73 o 
   6   4   5       25.61       27.68      9.66 o 
  -8   5   5        0.06        1.19      3.10 o 
  -7   5   5       20.12       13.38      3.80 o 
  -6   5   5        9.88       11.61      2.70 o 
  -5   5   5       66.67       56.52      4.04 o 
  -4   5   5      120.65      126.26      6.98 o 
  -3   5   5      852.82      832.29     13.64 o 
  -2   5   5       46.27       49.08      2.47 o 
  -1   5   5     1371.06     1538.23     24.25 o 
   0   5   5       27.12       18.82      1.64 o 
   1   5   5        7.68       18.45      2.17 o 
   2   5   5      137.79      114.90      5.54 o 
   3   5   5       22.73       27.30      3.56 o 
   4   5   5        1.14        2.08      2.66 o 
   5   5   5       27.61       29.26      5.10 o 
   6   5   5        3.59        9.93      6.34 o 
  -8   6   5        2.65        7.33      3.75 o 
  -7   6   5       19.87       15.68      3.38 o 
  -6   6   5       66.44       68.23      4.81 o 
  -5   6   5      156.23      143.15      6.08 o 
  -4   6   5       44.15       51.76      3.67 o 
  -3   6   5       20.53       29.44      2.03 o 
  -2   6   5     1603.29     1907.87     29.67 o 
  -1   6   5      830.29      826.32     13.25 o 
   0   6   5      649.46      811.46     12.92 o 
   1   6   5      199.00      171.96      5.17 o 
   2   6   5       55.29       50.88      4.12 o 
   3   6   5      140.20      137.44      6.63 o 
   4   6   5      113.52      112.71      6.54 o 
   5   6   5        2.38        3.12      3.21 o 
   6   6   5       41.57       43.55      8.24 o 
  -8   7   5        2.99        1.73      3.04 o 
  -7   7   5       12.74       15.68      3.61 o 
  -6   7   5        8.62        5.21      3.07 o 
  -5   7   5        5.00        5.65      2.43 o 
  -4   7   5       39.72       49.78      3.73 o 
  -3   7   5      329.93      324.77     10.71 o 
  -2   7   5      940.29      970.99     15.30 o 
  -1   7   5        0.72        5.82      1.37 o 
   0   7   5       10.32       19.53      2.85 o 
   1   7   5        8.14       10.33      2.34 o 
   2   7   5      216.90      229.11      9.42 o 
   3   7   5       34.09       53.63      5.16 o 
   4   7   5       15.54       21.53      4.82 o 
   5   7   5       18.69       25.03      4.41 o 
   6   7   5       27.86       31.46     10.65 o 
  -7   8   5        6.55        8.47      3.41 o 
  -6   8   5       10.73       12.12      2.98 o 
  -5   8   5       20.17       27.92      3.65 o 
  -4   8   5      136.72      162.66      6.05 o 
  -3   8   5        0.33        0.45      1.30 o 
  -2   8   5       21.86       28.46      2.05 o 
  -1   8   5      141.11      153.80      4.93 o 
   0   8   5        4.28        4.48      1.39 o 
   1   8   5      254.23      277.40      8.63 o 
   2   8   5      509.95      520.43     13.72 o 
   3   8   5       64.30       73.91      5.37 o 
   4   8   5       41.50       44.36      4.90 o 
   5   8   5      229.05      280.14     10.75 o 
   6   8   5        2.45        5.71      8.92 o 
  -7   9   5        4.84        0.00      2.96 o 
  -6   9   5       62.17       59.23      4.93 o 
  -5   9   5      294.11      308.80      9.26 o 
  -4   9   5      167.56      199.92      7.82 o 
  -3   9   5      745.06      725.32     14.60 o 
  -2   9   5        3.47        8.48      1.95 o 
  -1   9   5       94.61       95.22      4.24 o 
   0   9   5      158.07      171.68      4.92 o 
   1   9   5      806.86      770.48     19.46 o 
   2   9   5       79.51      106.89      5.90 o 
   3   9   5      521.11      514.21     13.97 o 
   4   9   5       89.70       94.77      6.41 o 
   5   9   5       37.38       42.84      5.41 o 
   6   9   5        6.04        8.72      4.90 o 
  -7  10   5        1.29        0.51      2.72 o 
  -6  10   5       37.57       32.14      4.03 o 
  -5  10   5      322.93      389.71     10.76 o 
  -4  10   5       85.91       77.09      4.79 o 
  -3  10   5       10.09       11.19      2.36 o 
  -2  10   5       14.03       13.49      3.21 o 
  -1  10   5        0.28        1.57      1.42 o 
   0  10   5      215.50      215.06      9.14 o 
   1  10   5        2.30        3.80      2.29 o 
   2  10   5      171.35      174.47      7.50 o 
   3  10   5      533.22      536.16     14.48 o 
   4  10   5       10.26       15.70      3.87 o 
   5  10   5        0.46        0.40      3.41 o 
  -7  11   5       34.90       27.25      5.00 o 
  -6  11   5       21.45       22.95      4.29 o 
  -5  11   5       16.42       33.50      4.48 o 
  -4  11   5      376.02      349.87     11.41 o 
  -3  11   5       92.23      112.42      5.36 o 
  -2  11   5        0.79        0.67      1.67 o 
  -1  11   5       85.08       79.33      4.06 o 
   0  11   5       29.31       35.96      2.87 o 
   1  11   5      335.41      339.86     12.36 o 
   2  11   5      224.57      249.90     10.16 o 
   3  11   5      279.20      274.99      9.94 o 
   4  11   5        1.54        1.81      3.11 o 
   5  11   5       43.50       38.73      5.48 o 
  -7  12   5        7.37        9.61      3.85 o 
  -6  12   5        0.20       -0.65      2.57 o 
  -5  12   5      186.89      228.01     12.13 o 
  -4  12   5      159.83      110.45      5.77 o 
  -3  12   5       11.68        7.89      2.88 o 
  -2  12   5       22.99       22.08      2.94 o 
  -1  12   5      132.65      126.53      5.15 o 
   0  12   5       43.90       51.81      4.08 o 
   1  12   5       83.26       68.35      5.00 o 
   2  12   5      148.33      123.36     12.37 o 
   3  12   5      105.76      126.55      7.19 o 
   4  12   5       62.00       50.33      6.30 o 
   5  12   5       45.62       43.12      6.85 o 
  -7  13   5       13.35        5.06      4.19 o 
  -6  13   5        0.93        2.78      3.51 o 
  -5  13   5      233.56      224.25     10.32 o 
  -4  13   5      224.00      208.94      8.58 o 
  -3  13   5       82.60       58.97      4.46 o 
  -2  13   5        0.00        0.37      2.05 o 
  -1  13   5      174.70      173.77      6.15 o 
   0  13   5      122.32      133.93      8.52 o 
   1  13   5      738.42      752.67     17.62 o 
   2  13   5      378.13      356.71     11.50 o 
   3  13   5      148.73      131.80      7.52 o 
   4  13   5        2.04        2.94      3.33 o 
   5  13   5       13.09        9.49      4.82 o 
  -6  14   5       44.82       40.54      5.35 o 
  -5  14   5        0.55        4.45      3.06 o 
  -4  14   5      499.43      532.08     13.18 o 
  -3  14   5       43.91       43.36      3.95 o 
  -2  14   5      240.53      262.72      8.13 o 
  -1  14   5      210.91      224.87      9.17 o 
   0  14   5      741.96      766.13     21.17 o 
   1  14   5      313.91      294.86      9.94 o 
   2  14   5     1016.69      954.88     22.04 o 
   3  14   5      115.78      126.29      7.49 o 
   4  14   5       68.18       84.91      6.95 o 
  -6  15   5        0.98        2.31      3.32 o 
  -5  15   5       41.64       46.14      5.42 o 
  -4  15   5       31.78       64.46      5.07 o 
  -3  15   5      196.56      156.54      6.89 o 
  -2  15   5      232.89      232.71      9.87 o 
  -1  15   5      289.59      281.58     13.70 o 
   0  15   5      252.42      256.70     11.16 o 
   1  15   5       10.09       16.46      4.61 o 
   2  15   5       28.36       38.60      4.65 o 
   3  15   5        2.78        2.29      3.06 o 
   4  15   5        0.55        4.59      4.22 o 
  -6  16   5        8.67        7.56      3.81 o 
  -5  16   5       30.98       35.77      5.05 o 
  -4  16   5       74.78       58.67      5.04 o 
  -3  16   5        9.82       38.83      4.97 o 
  -2  16   5      546.36      580.60     13.54 o 
  -1  16   5       58.74       78.43      6.76 o 
   0  16   5      606.52      602.62     18.65 o 
   1  16   5       66.26       72.18      7.52 o 
   2  16   5      110.44      127.53      7.34 o 
   3  16   5        1.03        0.54      3.67 o 
   4  16   5       21.48        4.94      4.69 o 
  -5  17   5        2.00        0.60      3.12 o 
  -4  17   5       48.52       51.28      5.48 o 
  -3  17   5        0.00        2.26      2.55 o 
  -2  17   5      154.61      115.87      7.19 o 
  -1  17   5        0.19        0.86      3.30 o 
   0  17   5       34.72       64.17     11.21 o 
   1  17   5        7.66       -2.24      3.49 o 
   2  17   5      161.98      161.41     10.27 o 
   3  17   5        7.84       10.04      4.37 o 
  -5  18   5       35.19       33.92      7.61 o 
  -4  18   5       59.48       60.19      6.42 o 
  -3  18   5        0.19        2.93      2.79 o 
  -2  18   5      203.84      156.02      7.88 o 
  -1  18   5       60.65       56.18     10.88 o 
   0  18   5       54.38       21.74      7.24 o 
   1  18   5        1.74        1.12      3.90 o 
   2  18   5       50.43       66.34     11.82 o 
   3  18   5       24.79       19.99      5.30 o 
  -4  19   5        0.35        2.71      3.34 o 
  -3  19   5       59.50       71.92      6.23 o 
  -2  19   5       33.66       28.32      5.34 o 
  -1  19   5       42.18       24.07      5.21 o 
   0  19   5        5.34        2.09      5.71 o 
   1  19   5       17.86       57.50      7.08 o 
   2  19   5        0.30       -5.35      4.90 o 
  -4  20   5        1.40        3.74      3.59 o 
  -3  20   5       11.83        8.42      4.32 o 
  -2  20   5        8.95        9.41      4.50 o 
  -1  20   5       33.00       46.76     12.00 o 
   0  20   5        1.73       -5.27      3.51 o 
   1  20   5        0.00       -5.25      5.35 o 
   2  20   5        1.68       -2.16      5.26 o 
  -3  21   5        9.94        8.33      5.23 o 
  -2  21   5       16.07        8.88      4.41 o 
  -1  21   5        3.55        2.71      4.12 o 
   0  21   5        0.21       -1.68      6.85 o 
   1  21   5       11.68        3.27      5.68 o 
  -1  22   5        2.10        5.12      4.54 o 
   0  22   5        0.09       -3.24      5.70 o 
  -8   0   6        4.22        7.07      5.15 o 
  -6   0   6       39.72       41.12      4.85 o 
  -4   0   6        7.91        6.41      2.35 o 
  -2   0   6      137.94      130.14      5.78 o 
   0   0   6      200.14      188.57      6.96 o 
   2   0   6      295.97      270.66      9.04 o 
   4   0   6       11.02        8.32      6.30 o 
   6   0   6        8.44        5.28      7.35 o 
  -8   1   6       21.53       12.66      4.11 o 
  -7   1   6        9.87        7.49      3.67 o 
  -6   1   6      115.97      117.45      6.45 o 
  -5   1   6       28.94       24.41      2.54 o 
  -4   1   6      334.25      348.62      7.77 o 
  -3   1   6      280.03      295.46      9.69 o 
  -2   1   6       13.34       20.11      3.09 o 
  -1   1   6      102.71      106.58      3.70 o 
   0   1   6      188.09      175.69      6.06 o 
   1   1   6      102.04       87.54      3.71 o 
   2   1   6      114.26      111.80      5.05 o 
   3   1   6        5.97        3.11      3.01 o 
   4   1   6       12.32       14.20      5.40 o 
   5   1   6        0.38        2.48      6.63 o 
   6   1   6       20.58       23.33     12.70 o 
  -8   2   6        1.65        6.01      3.54 o 
  -7   2   6       40.81       37.58      4.65 o 
  -6   2   6       57.02       51.93      4.30 o 
  -5   2   6       28.56       27.44      2.67 o 
  -4   2   6       65.77       65.86      3.37 o 
  -3   2   6     1179.29     1104.16     26.68 o 
  -2   2   6       22.00       19.62      4.25 o 
  -1   2   6      139.77      141.93      4.25 o 
   0   2   6        1.86        7.09      1.52 o 
   1   2   6     1498.17     1445.59     33.51 o 
   2   2   6      121.02      139.75      5.19 o 
   3   2   6       13.92       14.99      5.29 o 
   4   2   6       40.82       42.26      9.73 o 
   5   2   6        2.04        9.60      7.70 o 
   6   2   6        2.94       -1.45      6.87 o 
  -8   3   6        3.74        5.23      3.97 o 
  -7   3   6       18.00       10.57      5.64 o 
  -6   3   6        0.55        0.73      2.06 o 
  -5   3   6      140.25      138.36      6.47 o 
  -4   3   6       15.64       20.43      2.24 o 
  -3   3   6      809.69      855.54     14.20 o 
  -2   3   6       80.06       78.58      3.50 o 
   0   3   6      299.72      307.04      9.80 o 
   1   3   6      156.61      174.90      4.67 o 
   2   3   6        6.54       10.65      2.84 o 
   3   3   6        0.11        2.21      3.01 o 
   4   3   6       11.89        9.24      3.62 o 
   5   3   6       38.49       29.80     11.84 o 
   6   3   6        0.71        1.83      5.09 o 
  -8   4   6       19.39       12.15      3.42 o 
  -7   4   6        1.89        1.81      2.48 o 
  -6   4   6       28.61       27.88      3.54 o 
  -5   4   6       74.37       64.74      4.81 o 
  -4   4   6      122.14      143.17      5.51 o 
  -3   4   6      255.11      218.00      5.62 o 
  -2   4   6       46.68       67.55      3.14 o 
  -1   4   6     1792.54     1907.97     27.33 o 
   0   4   6        2.60        4.06      1.46 o 
   1   4   6       29.59       18.75      2.52 o 
   2   4   6      317.61      334.87     11.39 o 
   3   4   6       40.97       31.25      7.61 o 
   4   4   6        1.87       -1.38      3.01 o 
   5   4   6       29.12       27.37      6.92 o 
   6   4   6       20.01       25.44      8.52 o 
  -8   5   6        7.67        6.33      3.54 o 
  -7   5   6        6.19        5.32      2.79 o 
  -6   5   6       21.19       29.01      3.90 o 
  -5   5   6       48.60       51.57      4.04 o 
  -4   5   6        1.49        2.31      1.85 o 
  -3   5   6      166.19      161.97      5.28 o 
  -2   5   6      981.34      953.20     15.39 o 
  -1   5   6      744.49      745.71     15.03 o 
   0   5   6       80.97       80.11      3.19 o 
   1   5   6      113.35      111.73      4.57 o 
   2   5   6        0.05        0.46      2.31 o 
   3   5   6       61.99       65.68      5.16 o 
   4   5   6        9.41       11.04      3.84 o 
   5   5   6       46.31       42.29      8.02 o 
  -8   6   6        5.76        5.57      3.45 o 
  -7   6   6        9.33       11.44      3.20 o 
  -6   6   6        1.01        3.49      2.48 o 
  -5   6   6       14.96       13.74      2.77 o 
  -4   6   6       13.86        8.60      2.87 o 
  -3   6   6      194.39      173.98      7.56 o 
  -2   6   6      308.78      326.80      7.15 o 
  -1   6   6       51.56       39.16      2.82 o 
   0   6   6      414.42      383.17      7.61 o 
   1   6   6        3.09        4.50      3.89 o 
   2   6   6       16.25       19.29      3.52 o 
   3   6   6      541.28      587.80     15.13 o 
   4   6   6       44.94       46.64      7.79 o 
   5   6   6       48.27       44.35      8.12 o 
  -8   7   6       11.84        9.01      3.89 o 
  -7   7   6      112.87      133.71      7.12 o 
  -6   7   6        5.43        1.59      2.30 o 
  -5   7   6      333.43      343.14      9.66 o 
  -4   7   6       29.25       28.18      3.59 o 
  -3   7   6        4.96        2.64      1.70 o 
  -2   7   6      183.77      177.30      5.39 o 
  -1   7   6      437.98      402.67      8.14 o 
   0   7   6        3.77        9.40      2.10 o 
   1   7   6        1.07        7.98      2.70 o 
   2   7   6        5.58        6.06      2.85 o 
   3   7   6        8.50        3.91      4.94 o 
   4   7   6        7.72        9.16      3.49 o 
   5   7   6        0.07       -1.39      3.66 o 
  -7   8   6       93.73      104.95      7.33 o 
  -6   8   6       77.81       75.73      5.42 o 
  -5   8   6        0.32        2.01      2.08 o 
  -4   8   6       76.38      100.03      5.17 o 
  -3   8   6        3.92        3.47      2.09 o 
  -2   8   6       88.68       88.32      4.27 o 
  -1   8   6      271.31      251.45      6.61 o 
   0   8   6        2.39        1.20      1.71 o 
   1   8   6      183.24      173.32      7.15 o 
   2   8   6        0.07        2.60      2.64 o 
   3   8   6      135.42      153.33      7.61 o 
   4   8   6      158.02      175.29     10.97 o 
   5   8   6       41.26       47.81      6.69 o 
  -7   9   6        1.59       -0.64      2.86 o 
  -6   9   6        7.33        5.44      2.66 o 
  -5   9   6        4.40        4.43      2.41 o 
  -4   9   6      258.94      274.76      8.47 o 
  -3   9   6      108.03       84.70      6.95 o 
  -2   9   6      277.48      319.23      8.36 o 
  -1   9   6        6.56        3.29      1.78 o 
   0   9   6      286.58      311.89      9.23 o 
   1   9   6       24.46       22.21      3.49 o 
   2   9   6        3.17        2.93      2.88 o 
   3   9   6       21.41       17.93      4.45 o 
   4   9   6      492.20      547.25     15.62 o 
   5   9   6        9.39       15.59      5.03 o 
  -7  10   6       79.90       94.96      8.91 o 
  -6  10   6        0.62        1.84      2.63 o 
  -5  10   6      129.81      131.98      6.54 o 
  -4  10   6       12.23        6.61      3.12 o 
  -3  10   6        0.79       -0.56      1.63 o 
  -2  10   6       85.58       74.76      4.27 o 
  -1  10   6       14.74        9.45      2.76 o 
   0  10   6       77.31       97.98      5.40 o 
   1  10   6      169.18      137.34      6.67 o 
   2  10   6       27.23       21.05      3.96 o 
   3  10   6      212.33      240.31      9.51 o 
   4  10   6       14.05       15.10      4.09 o 
   5  10   6       48.51       47.05      7.03 o 
  -7  11   6       26.92       31.30      5.20 o 
  -6  11   6      396.32      448.42     12.78 o 
  -5  11   6       25.64       30.70      3.75 o 
  -4  11   6      189.45      174.80      7.10 o 
  -3  11   6       63.97       64.77      9.05 o 
  -2  11   6       84.62       95.03      5.53 o 
  -1  11   6      894.81      849.99     18.58 o 
   0  11   6      406.93      379.38     14.29 o 
   1  11   6      365.42      319.93     16.00 o 
   2  11   6      357.91      376.53     11.79 o 
   3  11   6        3.17        2.29      3.34 o 
   4  11   6       93.61      100.04      7.59 o 
   5  11   6        1.86        8.07      4.07 o 
  -7  12   6       19.58       37.12      5.68 o 
  -6  12   6       84.42      101.23      7.92 o 
  -5  12   6       48.96       40.06      4.43 o 
  -4  12   6      408.81      373.71     10.52 o 
  -3  12   6      500.82      510.51     12.33 o 
  -2  12   6       22.45       29.70      3.36 o 
  -1  12   6      848.28      841.71     18.71 o 
   0  12   6        0.21        0.10      2.50 o 
   1  12   6     1401.37     1496.59     29.89 o 
   2  12   6       13.49        8.44      3.34 o 
   3  12   6       26.23        6.14      3.35 o 
   4  12   6        1.30        7.49      3.75 o 
  -6  13   6        4.37        0.76      3.02 o 
  -5  13   6       50.17       31.82      4.12 o 
  -4  13   6       15.29       29.43      3.86 o 
  -3  13   6      217.33      236.57      8.99 o 
  -2  13   6      753.33      721.12     16.97 o 
  -1  13   6        5.68        8.89      3.01 o 
   0  13   6       68.56       83.87      7.03 o 
   1  13   6      183.75      168.37      8.07 o 
   2  13   6        0.23        2.74      2.84 o 
   3  13   6       51.33       46.90      5.50 o 
   4  13   6       41.65       37.54      5.62 o 
  -6  14   6       26.04       20.02      5.18 o 
  -5  14   6       59.86       90.38      7.54 o 
  -4  14   6        0.35        8.49      2.98 o 
  -3  14   6      302.43      338.57      9.86 o 
  -2  14   6      139.20      157.38      7.17 o 
  -1  14   6      444.35      383.25     13.86 o 
   0  14   6      122.91      138.16      8.65 o 
   1  14   6        1.88        1.68      3.00 o 
   2  14   6       21.51       21.79      3.91 o 
   3  14   6        2.65        0.69      3.95 o 
   4  14   6        2.95        2.07      4.52 o 
  -6  15   6        1.74        2.47      3.30 o 
  -5  15   6       12.58       17.21      3.70 o 
  -4  15   6      183.47      155.36      7.33 o 
  -3  15   6       26.17       31.49      5.41 o 
  -2  15   6       68.28       52.13      4.84 o 
  -1  15   6      103.17      134.76      8.60 o 
   0  15   6     1121.38     1140.35     29.23 o 
   1  15   6        6.51        2.24      3.77 o 
   2  15   6      154.47      143.32      7.91 o 
   3  15   6       16.29        6.63      3.85 o 
   4  15   6       42.23       59.37      7.71 o 
  -5  16   6        7.66       -0.19      2.98 o 
  -4  16   6        2.01        1.68      2.79 o 
  -3  16   6       12.37       14.14      3.33 o 
  -2  16   6       92.69      100.11      6.44 o 
  -1  16   6       38.99       20.74      7.44 o 
   0  16   6      318.94      302.60     12.89 o 
   1  16   6        0.50       -0.27      3.79 o 
   2  16   6        9.58        6.75      4.59 o 
   3  16   6        9.89       12.17      6.68 o 
  -5  17   6        8.42        7.98      3.73 o 
  -4  17   6        0.22       -1.75      2.82 o 
  -3  17   6        1.13       -1.50      2.56 o 
  -2  17   6       11.16       13.67      4.37 o 
  -1  17   6      187.78      180.75     12.73 o 
   0  17   6        9.26        2.31      4.06 o 
   1  17   6      100.80       75.86      7.70 o 
   2  17   6        4.32       14.36      5.04 o 
   3  17   6        2.46        6.71      4.79 o 
  -5  18   6        2.27       -1.77      3.20 o 
  -4  18   6      172.45      195.11      8.64 o 
  -3  18   6       31.06       20.60      4.35 o 
  -2  18   6       64.97       43.42      6.16 o 
  -1  18   6        2.82        1.02      3.14 o 
   0  18   6        3.27       -3.87      3.55 o 
   1  18   6        6.67        6.74      4.35 o 
   2  18   6       53.21       52.39      7.25 o 
  -4  19   6       66.01       86.15      7.10 o 
  -3  19   6       11.45       12.08      4.06 o 
  -2  19   6        1.15        1.48      4.33 o 
  -1  19   6       10.27       -3.46      3.51 o 
   0  19   6       29.63       27.31      5.75 o 
   1  19   6       24.63       36.68      6.30 o 
   2  19   6        8.31       10.80      6.70 o 
  -3  20   6       16.41       13.37      4.77 o 
  -2  20   6        1.88        0.17      3.81 o 
  -1  20   6        3.44        5.09      4.35 o 
   0  20   6        2.05        4.87      4.88 o 
   1  20   6        5.47        1.04      4.38 o 
  -2  21   6       11.62       11.66      5.01 o 
  -1  21   6        2.06        7.79      5.00 o 
   0  21   6        0.96       -0.05      4.22 o 
  -7   0   7       62.92       65.45     18.25 o 
  -5   0   7      576.09      617.39     19.87 o 
  -3   0   7        2.55        1.43      1.68 o 
  -1   0   7      516.81      523.33     15.16 o 
   1   0   7       63.80       51.60      4.34 o 
   3   0   7      165.23      174.03     16.47 o 
   5   0   7      167.04      227.22     21.66 o 
  -8   1   7        0.22        3.94      3.58 o 
  -7   1   7       18.49       10.35      4.78 o 
  -6   1   7        3.13        4.81      2.42 o 
  -5   1   7        7.72        8.42      2.10 o 
  -4   1   7      122.39      101.57      4.21 o 
  -3   1   7      164.93      151.36      5.15 o 
  -2   1   7       42.62       47.31      2.93 o 
  -1   1   7      303.52      310.06      7.52 o 
   0   1   7       68.21       94.94      3.78 o 
   1   1   7       32.23       30.70      2.59 o 
   2   1   7       51.44       45.20      5.74 o 
   3   1   7      218.95      221.96     12.93 o 
   4   1   7        2.33        1.32      4.58 o 
   5   1   7        4.72        9.52      6.14 o 
  -8   2   7       17.18       17.66      5.13 o 
  -7   2   7        0.71        5.35      2.77 o 
  -6   2   7       81.22       83.50      5.27 o 
  -5   2   7       39.35       46.03      3.94 o 
  -4   2   7      277.43      278.98      7.06 o 
  -3   2   7        0.03        1.72      1.54 o 
  -2   2   7      171.60      175.82      7.94 o 
  -1   2   7       97.08       78.57      5.02 o 
   0   2   7      342.91      333.55      7.41 o 
   1   2   7       78.89       85.00      4.71 o 
   2   2   7        4.03        5.31      2.72 o 
   3   2   7       39.68       34.58     13.87 o 
   4   2   7        3.67        3.77      4.28 o 
   5   2   7        0.01       -0.39      4.98 o 
  -8   3   7        1.28        1.87      3.69 o 
  -7   3   7       33.90       27.25      4.04 o 
  -6   3   7       34.84       39.01      5.68 o 
  -5   3   7       67.66       66.83      4.53 o 
  -4   3   7        0.05        0.07      1.42 o 
  -3   3   7      117.50      103.57      4.15 o 
  -2   3   7      397.69      380.97      8.81 o 
  -1   3   7      287.28      252.21      6.33 o 
   0   3   7      204.14      195.16      5.37 o 
   1   3   7      162.45      168.23      5.90 o 
   2   3   7        9.44        6.80      2.87 o 
   3   3   7       15.72       15.56      4.83 o 
   4   3   7        0.15       -3.97      3.52 o 
   5   3   7      139.60      126.57     11.89 o 
  -8   4   7       16.01       10.68      4.68 o 
  -7   4   7       11.63       14.33      3.77 o 
  -6   4   7       10.91        5.48      2.30 o 
  -5   4   7        0.20       -2.04      1.80 o 
  -4   4   7       80.73       76.53      4.48 o 
  -3   4   7      191.76      184.11      5.40 o 
  -2   4   7      324.19      258.63      6.94 o 
  -1   4   7      448.74      422.35      8.66 o 
   0   4   7      496.80      497.44     10.29 o 
   1   4   7       39.60       43.63      3.46 o 
   2   4   7        0.37       -3.72      2.51 o 
   3   4   7       16.16       20.02      4.37 o 
   4   4   7       32.33       31.35      7.75 o 
   5   4   7       20.24       25.75      7.14 o 
  -8   5   7        0.21        3.54      3.51 o 
  -7   5   7       15.54       16.67      3.91 o 
  -6   5   7        1.33        1.83      2.35 o 
  -5   5   7       15.45        5.09      2.51 o 
  -4   5   7       79.09       90.03      4.97 o 
  -3   5   7       24.60       21.35      2.47 o 
  -2   5   7      238.16      245.90      6.34 o 
  -1   5   7       72.16      118.92      4.95 o 
   0   5   7      112.85      117.12      5.01 o 
   1   5   7       66.82       74.44      5.00 o 
   2   5   7      435.01      424.51     12.15 o 
   3   5   7      177.13      159.79      9.71 o 
   4   5   7        7.98       -0.74      4.31 o 
   5   5   7       19.42       16.07      9.16 o 
  -7   6   7        0.43        1.29      2.58 o 
  -6   6   7        1.42        3.77      2.37 o 
  -5   6   7       79.23       70.99      6.20 o 
  -4   6   7       16.61       13.39      3.04 o 
  -3   6   7      456.90      500.77     11.53 o 
  -2   6   7      120.35      132.29      4.71 o 
  -1   6   7      175.63      152.56     10.71 o 
   0   6   7       53.00       68.53      3.99 o 
   1   6   7      319.82      283.12      9.36 o 
   2   6   7      543.77      515.09     13.90 o 
   3   6   7      253.12      255.50      9.69 o 
   4   6   7       66.58       74.98     11.17 o 
   5   6   7       26.38       35.71     11.27 o 
  -7   7   7       19.59       23.82      3.95 o 
  -6   7   7        5.83        3.67      2.48 o 
  -5   7   7       27.59       19.94      3.49 o 
  -4   7   7       33.49       23.95      3.23 o 
  -3   7   7      601.60      597.47     14.74 o 
  -2   7   7        0.08        1.84      1.59 o 
  -1   7   7        0.09        0.49      1.55 o 
   0   7   7       43.77       56.10      3.80 o 
   1   7   7       32.41       29.26      3.96 o 
   2   7   7      137.84      132.76     11.04 o 
   3   7   7        0.01       -0.35      2.93 o 
   4   7   7        0.60       -0.82      3.81 o 
   5   7   7       97.86      121.05     19.88 o 
  -7   8   7      116.71      133.67      7.34 o 
  -6   8   7       26.18       28.32      4.36 o 
  -5   8   7        0.09        2.58      2.21 o 
  -4   8   7      220.24      207.86      7.41 o 
  -3   8   7        3.74       -0.27      1.81 o 
  -2   8   7       26.95       30.11      3.11 o 
  -1   8   7      119.24       94.80      4.64 o 
   0   8   7       65.17       67.72      4.86 o 
   1   8   7      104.23      114.09      6.36 o 
   2   8   7       34.79       44.93      4.71 o 
   3   8   7       22.41       19.17      4.27 o 
   4   8   7      129.13      154.75      9.79 o 
   5   8   7       11.90       11.07      6.63 o 
  -7   9   7        0.79        3.17      3.06 o 
  -6   9   7      100.09       91.26      6.10 o 
  -5   9   7        0.04       -0.58      2.24 o 
  -4   9   7       65.62       79.56      5.06 o 
  -3   9   7       67.73       71.90      6.58 o 
  -2   9   7       64.03       63.38      6.76 o 
  -1   9   7       59.79       56.85      3.91 o 
   0   9   7        0.43        0.59      2.32 o 
   1   9   7      117.45       96.51      7.33 o 
   2   9   7      358.24      348.95     13.23 o 
   3   9   7        0.16       -1.79      2.84 o 
   4   9   7      194.09      193.45     10.52 o 
  -7  10   7        8.73        6.11      3.26 o 
  -6  10   7       62.24       41.74      4.59 o 
  -5  10   7      198.32      196.54      7.92 o 
  -4  10   7      168.42      181.02      8.05 o 
  -3  10   7      145.79      148.07      8.75 o 
  -2  10   7       30.73       43.80      3.68 o 
  -1  10   7      244.83      241.37      8.72 o 
   0  10   7       35.39       45.23      7.49 o 
   1  10   7      143.85      162.67      7.58 o 
   2  10   7       15.14        8.75      3.49 o 
   3  10   7      122.50      114.32      7.40 o 
   4  10   7       21.44       21.33      4.63 o 
  -7  11   7        0.90        0.24      3.39 o 
  -6  11   7        3.36        1.32      2.65 o 
  -5  11   7        3.55        8.24      2.90 o 
  -4  11   7       28.59       36.74      5.27 o 
  -3  11   7        0.00       -0.16      2.18 o 
  -2  11   7       57.55       62.13      4.25 o 
  -1  11   7       16.89       18.03      3.33 o 
   0  11   7       25.44       14.48      3.34 o 
   1  11   7        5.09        2.46      2.94 o 
   2  11   7       17.82       11.11      3.73 o 
   3  11   7       57.21       51.15      5.74 o 
   4  11   7       17.47       19.75      4.77 o 
  -6  12   7        1.60        2.11      2.94 o 
  -5  12   7       52.01       57.18      5.89 o 
  -4  12   7       27.46       39.47      4.30 o 
  -3  12   7       88.52       82.56      5.13 o 
  -2  12   7       21.95       34.26      4.32 o 
  -1  12   7        2.07        0.09      3.23 o 
   0  12   7       81.72       74.59      6.93 o 
   1  12   7        0.61       -3.61      2.41 o 
   2  12   7       59.73       77.00      6.18 o 
   3  12   7        0.16       -4.66      3.10 o 
   4  12   7        8.15        2.59      3.84 o 
  -6  13   7       45.17       59.71      5.68 o 
  -5  13   7       42.03       30.57      4.14 o 
  -4  13   7       35.85       36.54      4.21 o 
  -3  13   7      148.88      182.67      7.49 o 
  -2  13   7        4.31        7.85      2.99 o 
  -1  13   7       55.43       51.29      6.11 o 
   0  13   7        0.00        1.26      5.14 o 
   1  13   7       23.58       13.57      5.85 o 
   2  13   7       58.00       87.58      8.04 o 
   3  13   7       50.34       36.82      5.22 o 
   4  13   7       15.26       17.49      4.72 o 
  -6  14   7        0.39       -0.90      2.99 o 
  -5  14   7        0.00        1.51      2.83 o 
  -4  14   7        0.05       -2.08      2.67 o 
  -3  14   7       27.22       30.65      4.17 o 
  -2  14   7        0.01       -1.99      2.59 o 
  -1  14   7      108.43      119.62      8.41 o 
   0  14   7      253.81      198.88     10.76 o 
   1  14   7        6.36       15.65      4.71 o 
   2  14   7       39.32       41.14      5.32 o 
   3  14   7        9.68        8.20      4.16 o 
  -6  15   7        4.57        8.60      3.86 o 
  -5  15   7        0.01        6.20      3.09 o 
  -4  15   7       11.07        7.09      3.09 o 
  -3  15   7       57.04       54.95      5.53 o 
  -2  15   7      291.79      346.36     13.95 o 
  -1  15   7      155.90      165.01      9.79 o 
   0  15   7       26.95       40.59      6.20 o 
   1  15   7       35.19       28.07      7.34 o 
   2  15   7       26.51       10.89      8.78 o 
   3  15   7        5.86        4.84      4.22 o 
  -5  16   7       14.28        9.49      3.30 o 
  -4  16   7       10.90        4.61      2.94 o 
  -3  16   7        7.27        2.90      3.29 o 
  -2  16   7       36.42       30.73      5.43 o 
  -1  16   7       87.51       68.08     10.01 o 
   0  16   7      196.51      199.99     11.15 o 
   1  16   7        0.18        3.43      4.18 o 
   2  16   7        2.32        6.00      4.94 o 
   3  16   7        0.82       -0.29      4.00 o 
  -5  17   7       27.35       39.92      5.58 o 
  -4  17   7        0.09       -1.59      2.76 o 
  -3  17   7       22.77       16.50      4.18 o 
  -2  17   7      238.74      257.46     22.61 o 
  -1  17   7        4.85       13.96      5.73 o 
   0  17   7        0.05       -0.78      3.78 o 
   1  17   7      126.02      130.86      9.83 o 
   2  17   7        0.73       -3.57      4.19 o 
  -4  18   7        7.27       10.18      3.85 o 
  -3  18   7      104.42      104.05     10.88 o 
  -2  18   7       84.87      106.27     10.57 o 
  -1  18   7       55.07       61.73      7.37 o 
   0  18   7        7.26        4.14      4.48 o 
   1  18   7       38.51       23.80      5.77 o 
  -3  19   7       64.38       55.20      7.20 o 
  -2  19   7       32.20       11.77      4.93 o 
  -1  19   7       44.13       53.04      7.24 o 
   0  19   7        9.73       21.27      5.53 o 
   1  19   7        4.54        0.49      4.59 o 
  -2  20   7       23.02       27.83      9.11 o 
  -1  20   7        1.22       -5.49      3.66 o 
   0  20   7        6.99       14.50      5.82 o 
  -8   0   8        6.55        8.80      5.89 o 
  -6   0   8       22.42       16.35      5.40 o 
  -4   0   8      111.04       79.62      5.72 o 
  -2   0   8      231.69      249.85     11.39 o 
   0   0   8        3.54       13.99      3.30 o 
   2   0   8      135.11       66.92     10.04 o 
   4   0   8      133.93      153.30     18.05 o 
  -8   1   8        4.88        2.89      3.34 o 
  -7   1   8       18.56       16.61      4.15 o 
  -6   1   8       37.11       48.85      4.42 o 
  -5   1   8      125.64      134.21      6.15 o 
  -4   1   8        5.49        9.44      2.09 o 
  -3   1   8      350.98      308.42      9.64 o 
  -2   1   8        0.16        3.79      1.86 o 
  -1   1   8        9.30       15.52      2.36 o 
   0   1   8      455.40      435.59      9.19 o 
   1   1   8       43.12       58.60      4.71 o 
   2   1   8      197.94      197.86      9.35 o 
   3   1   8       13.13       15.01      5.45 o 
   4   1   8      244.24      230.87     15.07 o 
   5   1   8        0.04       16.08      6.21 o 
  -7   2   8       20.23       13.52      3.83 o 
  -6   2   8       42.64       35.77      4.03 o 
  -5   2   8        5.70        2.70      2.26 o 
  -4   2   8       61.04       58.28      5.76 o 
  -3   2   8      222.95      199.52      6.37 o 
  -2   2   8       12.52       10.64      2.07 o 
  -1   2   8       12.16       10.95      2.39 o 
   0   2   8      505.60      456.52     10.69 o 
   1   2   8      584.09      559.32     22.04 o 
   2   2   8        3.07        3.61      3.37 o 
   3   2   8       71.33       49.71     34.16 o 
   4   2   8       58.56       40.51     11.49 o 
   5   2   8        0.19        4.10      5.57 o 
  -7   3   8       17.33       18.16      3.52 o 
  -6   3   8        0.00       -0.68      1.97 o 
  -5   3   8        6.41        5.52      2.58 o 
  -4   3   8        6.97        9.36      2.43 o 
  -3   3   8      116.06      118.83      6.28 o 
  -2   3   8      184.15      209.56      6.08 o 
  -1   3   8      429.18      428.98      9.15 o 
   0   3   8        0.72       -0.84      2.14 o 
   1   3   8      848.94      828.26     21.17 o 
   2   3   8       80.88       75.83      6.65 o 
   3   3   8        4.66        5.53      4.72 o 
   4   3   8        0.31       -0.02      5.15 o 
   5   3   8       12.76       19.76     11.95 o 
  -7   4   8        1.33        1.75      2.72 o 
  -6   4   8       27.15       29.71      3.92 o 
  -5   4   8        0.30        4.08      2.20 o 
  -4   4   8        5.77        5.45      2.33 o 
  -3   4   8       92.99       82.20      3.98 o 
  -2   4   8      265.60      256.46      6.78 o 
  -1   4   8       72.43       67.88      3.67 o 
   0   4   8      176.45      160.77     10.13 o 
   1   4   8      265.20      234.36     11.83 o 
   2   4   8      105.05      140.58     10.26 o 
   3   4   8      149.48      199.75     10.35 o 
   4   4   8        2.45        4.51      3.84 o 
  -7   5   8        0.00        2.79      2.85 o 
  -6   5   8       34.77       44.90      4.57 o 
  -5   5   8       58.86       64.87      5.37 o 
  -4   5   8       76.59       79.95      4.88 o 
  -3   5   8       46.59       39.77      3.60 o 
  -2   5   8        6.08        4.38      1.74 o 
  -1   5   8        8.39       14.39      2.32 o 
   0   5   8       87.58       90.53      6.10 o 
   1   5   8       94.79      111.30      6.30 o 
   2   5   8      240.57      287.62     12.45 o 
   3   5   8      339.25      314.67     14.74 o 
   4   5   8        6.35       13.68      9.20 o 
  -7   6   8       12.20       10.60      3.35 o 
  -6   6   8       10.80        8.97      2.93 o 
  -5   6   8        6.16        3.35      2.25 o 
  -4   6   8       10.20        4.46      2.23 o 
  -3   6   8        4.00        8.62      2.43 o 
  -2   6   8        1.91       -0.71      1.76 o 
  -1   6   8        0.02        2.00      1.98 o 
   0   6   8      246.51      236.47      7.52 o 
   1   6   8      149.14      167.54      7.64 o 
   2   6   8      761.28      693.88     17.41 o 
   3   6   8        3.61        4.87      4.06 o 
   4   6   8        4.94        7.52      5.57 o 
  -7   7   8        3.96        2.11      3.29 o 
  -6   7   8        8.05        1.71      2.52 o 
  -5   7   8       16.49       19.83      4.77 o 
  -4   7   8       70.82       87.29      5.29 o 
  -3   7   8        0.08        0.24      2.03 o 
  -2   7   8      111.16      128.17      5.84 o 
  -1   7   8       95.35      110.78      5.27 o 
   0   7   8        0.31       -2.35      2.60 o 
   1   7   8      110.01      109.50      7.78 o 
   2   7   8      282.80      299.53     10.69 o 
   3   7   8      143.36      129.19      8.93 o 
   4   7   8        6.56        9.29      4.47 o 
  -7   8   8       12.28       15.06      3.82 o 
  -6   8   8       19.25       19.85      3.74 o 
  -5   8   8        1.56        1.15      2.35 o 
  -4   8   8       30.14       50.73      4.40 o 
  -3   8   8       32.74       26.74      3.81 o 
  -2   8   8        2.67        0.35      1.78 o 
  -1   8   8      108.54       94.40      5.47 o 
   0   8   8        0.00        1.26      2.85 o 
   1   8   8      176.07      151.40      7.53 o 
   2   8   8      233.53      232.03      9.59 o 
   3   8   8       16.90       18.31      4.41 o 
   4   8   8        7.18       10.64      6.76 o 
  -7   9   8        1.08        1.32      3.17 o 
  -6   9   8       23.81       22.97      4.02 o 
  -5   9   8      106.78      122.31      6.73 o 
  -4   9   8       11.98        6.42      3.00 o 
  -3   9   8        1.15        1.08      2.06 o 
  -2   9   8       22.98       15.64      3.57 o 
  -1   9   8       51.43       47.17      4.62 o 
   0   9   8       20.04       20.82      3.87 o 
   1   9   8       22.12       26.76      4.66 o 
   2   9   8      103.56      101.63      7.52 o 
   3   9   8      156.34      174.66     10.85 o 
   4   9   8        5.89        3.58      5.31 o 
  -7  10   8        1.33        8.94      3.57 o 
  -6  10   8       70.57       66.64      5.73 o 
  -5  10   8       25.00       15.98      4.14 o 
  -4  10   8       68.66       94.67      5.73 o 
  -3  10   8       10.68        2.36      2.12 o 
  -2  10   8       65.86       42.28      4.64 o 
  -1  10   8        0.39        7.41      3.87 o 
   0  10   8        3.20        6.07      3.12 o 
   1  10   8        0.00       -2.02      2.74 o 
   2  10   8       26.53       40.07      6.27 o 
   3  10   8       26.40       17.64      4.38 o 
   4  10   8       43.29       50.21      7.17 o 
  -6  11   8        0.72        0.64      2.98 o 
  -5  11   8       53.28       50.73      5.62 o 
  -4  11   8       13.66        9.10      2.63 o 
  -3  11   8       38.92       33.70      4.31 o 
  -2  11   8      120.41       80.68      5.80 o 
  -1  11   8      169.24      128.15      8.58 o 
   0  11   8       50.05       36.73      6.97 o 
   1  11   8      262.94      225.53      9.50 o 
   2  11   8        2.99        4.65      4.09 o 
   3  11   8      100.47      135.15      9.57 o 
  -6  12   8        3.16        1.89      3.07 o 
  -5  12   8        5.62        4.80      3.04 o 
  -4  12   8      109.70      127.90      9.96 o 
  -3  12   8       11.05        6.54      2.70 o 
  -2  12   8        6.26       11.34      5.06 o 
  -1  12   8       70.34       87.93      8.21 o 
   0  12   8      133.51       98.87      8.00 o 
   1  12   8        3.24       -4.50      3.00 o 
   2  12   8        4.41        2.01      3.63 o 
   3  12   8        0.26        4.65      3.93 o 
  -6  13   8        7.93        9.80      3.64 o 
  -5  13   8        0.22       -2.54      2.60 o 
  -4  13   8       93.33      104.47     11.39 o 
  -3  13   8        0.09       -0.57      2.79 o 
  -2  13   8       34.20       44.70      6.14 o 
  -1  13   8       11.85       10.72      4.05 o 
   0  13   8       68.64       58.18      8.03 o 
   1  13   8       22.64       20.48      5.44 o 
   2  13   8        1.00       -1.32      3.49 o 
   3  13   8        0.12        4.89      3.91 o 
  -5  14   8        9.44        7.74      3.51 o 
  -4  14   8       14.29        3.56      2.74 o 
  -3  14   8        0.07        2.44      3.18 o 
  -2  14   8      151.77      159.15      9.99 o 
  -1  14   8       86.49       77.00      7.46 o 
   0  14   8      192.35      220.34     11.85 o 
   1  14   8        0.48       -2.10      3.76 o 
   2  14   8        8.27        4.07      4.70 o 
   3  14   8        9.82        3.25      4.08 o 
  -5  15   8        1.70       -0.10      3.26 o 
  -4  15   8        0.19        1.46      2.75 o 
  -3  15   8        0.10        5.23      3.29 o 
  -2  15   8       59.81       86.08     12.98 o 
  -1  15   8       51.24       37.26      8.05 o 
   0  15   8        0.81        0.44      4.32 o 
   1  15   8       18.67        4.33      4.82 o 
   2  15   8        2.00       -1.88      4.42 o 
  -5  16   8       15.16       15.04      3.99 o 
  -4  16   8       29.68       32.62      5.19 o 
  -3  16   8       33.20       34.07      6.00 o 
  -2  16   8      131.83      121.18      9.32 o 
  -1  16   8       17.17        8.41      4.35 o 
   0  16   8       12.12       22.46      5.52 o 
   1  16   8        2.13        2.93      4.52 o 
   2  16   8       74.93       74.70      9.16 o 
  -4  17   8       43.02       39.26      6.25 o 
  -3  17   8       50.29       87.97     10.28 o 
  -2  17   8       60.16       48.83      6.84 o 
  -1  17   8        1.43       -4.06      3.72 o 
   0  17   8       13.36       14.64      5.34 o 
   1  17   8       11.66        4.40      4.83 o 
  -3  18   8       15.90        4.80      4.01 o 
  -2  18   8       36.63       45.90      8.68 o 
  -1  18   8        4.87        3.42      7.17 o 
   0  18   8       38.29       36.58      6.74 o 
  -2  19   8       86.79       77.73      8.67 o 
  -1  19   8        1.74       -1.71      4.17 o 
  -7   0   9       42.59       45.67      7.95 o 
  -5   0   9      277.52      276.44     17.18 o 
  -3   0   9       14.63       27.32      4.36 o 
  -1   0   9     1055.41     1006.12     24.49 o 
   1   0   9        0.37        4.28      4.27 o 
   3   0   9       32.91       71.37     13.43 o 
  -7   1   9        7.23        9.70      3.81 o 
  -6   1   9       32.99       24.85      4.33 o 
  -5   1   9      382.64      401.04     10.98 o 
  -4   1   9        8.74       15.13      2.54 o 
  -3   1   9      875.80      902.18     19.43 o 
  -2   1   9      313.15      334.84      8.38 o 
  -1   1   9     1673.07     1678.84     26.00 o 
   0   1   9       82.76      102.60      6.78 o 
   1   1   9      525.65      531.12     13.99 o 
   2   1   9        9.22        3.63      3.27 o 
   4   1   9        0.00       10.95     10.90 o 
  -7   2   9       26.13       30.24      5.12 o 
  -6   2   9       11.09        8.46      3.69 o 
  -5   2   9       14.04       18.23      3.28 o 
  -4   2   9        3.85        0.24      1.87 o 
  -3   2   9      402.17      397.24      9.31 o 
  -2   2   9        1.56        5.48      2.20 o 
  -1   2   9     1300.54     1275.94     21.28 o 
   0   2   9      507.21      504.13     11.92 o 
   1   2   9      330.55      353.03     13.13 o 
   2   2   9       41.82       39.19      5.65 o 
   3   2   9       17.42       24.97      6.78 o 
   4   2   9        5.40       10.21      6.16 o 
  -7   3   9       34.73       39.65      5.54 o 
  -6   3   9       31.49       33.23      5.34 o 
  -5   3   9        7.00        3.24      2.42 o 
  -4   3   9      288.80      295.05      9.03 o 
  -3   3   9       71.74       79.10      4.54 o 
  -2   3   9      112.91      119.45      5.00 o 
  -1   3   9       22.35       16.95      3.22 o 
   0   3   9      137.13      146.14      6.26 o 
   1   3   9      638.86      654.27     23.09 o 
   2   3   9      179.32      164.37     13.32 o 
   3   3   9      216.22      245.92     15.39 o 
   4   3   9       19.13        8.95     11.07 o 
  -7   4   9        8.51       11.88      3.51 o 
  -6   4   9        3.30        3.18      2.74 o 
  -5   4   9       19.48       21.39      3.37 o 
  -4   4   9        0.02        3.34      2.26 o 
  -3   4   9      133.63      128.70      5.88 o 
  -2   4   9       67.59       80.20      4.28 o 
  -1   4   9      925.40      980.06     18.94 o 
   0   4   9     1204.85     1179.98     21.85 o 
   1   4   9      291.54      307.02     10.38 o 
   2   4   9      110.76      100.05      7.68 o 
   3   4   9       76.97       70.84     14.86 o 
   4   4   9        0.69        0.71      5.53 o 
  -7   5   9        2.84        1.24      2.85 o 
  -6   5   9       61.71       61.34      6.37 o 
  -5   5   9       46.75       57.58      4.85 o 
  -4   5   9      106.07      114.37      7.54 o 
  -3   5   9      198.29      211.36      7.54 o 
  -2   5   9      417.95      411.53      9.45 o 
  -1   5   9       54.39       51.54      5.75 o 
   0   5   9     1472.64     1441.30     33.25 o 
   1   5   9        0.31       -1.45      2.92 o 
   2   5   9       14.79       14.52      4.72 o 
   3   5   9        9.17        8.35      5.42 o 
   4   5   9        7.15       10.87      6.24 o 
  -7   6   9       16.06       18.42      3.82 o 
  -6   6   9        4.52        6.65      3.25 o 
  -5   6   9       50.42       33.79      4.05 o 
  -4   6   9       19.11       14.84      3.00 o 
  -3   6   9       18.26       19.97      3.10 o 
  -2   6   9       14.70        2.89      2.69 o 
  -1   6   9       12.25        5.17      2.70 o 
   0   6   9       35.49       35.08      4.49 o 
   1   6   9       54.46       54.99      5.14 o 
   2   6   9        0.49        7.48      6.64 o 
   3   6   9        0.82        1.73      4.00 o 
   4   6   9       12.05        8.26      5.96 o 
  -7   7   9       25.27       23.27      6.30 o 
  -6   7   9       25.28       26.92      6.62 o 
  -5   7   9        0.20       -0.90      2.36 o 
  -4   7   9      172.72      152.31      6.93 o 
  -3   7   9       42.27       48.49      4.23 o 
  -2   7   9        2.95        4.27      2.99 o 
  -1   7   9       11.63        3.64      3.04 o 
   0   7   9       10.25        2.30      2.98 o 
   1   7   9      469.89      482.82     14.02 o 
   2   7   9       31.12       28.11      5.42 o 
   3   7   9      112.94      112.23      8.88 o 
  -7   8   9        0.62        3.19      3.19 o 
  -6   8   9        1.65        1.98      2.72 o 
  -5   8   9        0.13        2.76      2.64 o 
  -4   8   9        3.27        1.71      2.43 o 
  -3   8   9        8.73       -1.39      2.71 o 
  -2   8   9        3.37        3.51      2.93 o 
  -1   8   9        6.69        5.72      3.91 o 
   0   8   9       26.25       34.91      4.54 o 
   1   8   9      159.04      178.14      8.53 o 
   2   8   9        2.28        7.56      3.67 o 
   3   8   9        8.18        4.78      4.27 o 
  -6   9   9       45.88       55.71      5.47 o 
  -5   9   9       55.32       46.56      4.66 o 
  -4   9   9        0.89       -1.07      2.20 o 
  -3   9   9       37.15       29.65      3.69 o 
  -2   9   9        3.45        8.19      3.14 o 
  -1   9   9      361.82      379.39     17.38 o 
   0   9   9        0.26        2.52      3.05 o 
   1   9   9       36.92       62.48      5.76 o 
   2   9   9       16.00       17.07      4.23 o 
   3   9   9       31.11       40.55      6.33 o 
  -6  10   9       17.42       13.98      6.22 o 
  -5  10   9        4.12        3.06      2.80 o 
  -4  10   9       42.93       65.70      6.77 o 
  -3  10   9        3.39        0.97      2.66 o 
  -2  10   9      107.20      124.75      7.27 o 
  -1  10   9       14.71       12.20      4.31 o 
   0  10   9       85.17       78.29      7.43 o 
   1  10   9        1.74        3.75      3.42 o 
   2  10   9        3.64       10.27      3.83 o 
   3  10   9        1.66       -0.30      6.29 o 
  -6  11   9        0.57        1.64      2.92 o 
  -5  11   9        0.23        3.27      3.42 o 
  -4  11   9       20.86       32.11      4.22 o 
  -3  11   9       23.56       25.10      5.13 o 
  -2  11   9       70.01       60.36      5.56 o 
  -1  11   9        0.37        0.25      3.36 o 
   0  11   9       26.79       27.88      5.40 o 
   1  11   9        5.60       12.49      4.00 o 
   2  11   9       66.51       79.44      6.85 o 
   3  11   9        9.75       16.69      5.43 o 
  -6  12   9       18.88       31.88      4.63 o 
  -5  12   9        1.69        4.53      3.05 o 
  -4  12   9        1.00        6.31      4.06 o 
  -3  12   9       36.63        9.87      4.13 o 
  -2  12   9       12.53       11.43      4.44 o 
  -1  12   9        9.15        1.37      5.27 o 
   0  12   9       74.46       73.67     12.83 o 
   1  12   9       34.68       30.56      6.10 o 
   2  12   9       35.83       37.52      5.69 o 
  -5  13   9       12.95        9.86      3.34 o 
  -4  13   9        4.58       15.22      4.65 o 
  -3  13   9      106.28       87.72      6.83 o 
  -2  13   9       74.29       68.21      7.48 o 
  -1  13   9      136.27      123.84      9.32 o 
   0  13   9        6.48        5.29      7.08 o 
   1  13   9        0.77        3.20      4.57 o 
   2  13   9       10.18        6.95      5.14 o 
  -5  14   9        0.13       -1.23      2.83 o 
  -4  14   9       11.56        4.71      3.65 o 
  -3  14   9        7.66       12.41      4.73 o 
  -2  14   9      102.38       79.46      8.08 o 
  -1  14   9        2.32       -2.72      3.72 o 
   0  14   9       23.48       37.67      6.46 o 
   1  14   9       14.72        7.17      4.89 o 
   2  14   9        0.00       -6.03      4.02 o 
  -4  15   9       14.38       19.62      4.52 o 
  -3  15   9        0.52       -4.56      3.47 o 
  -2  15   9       48.45       63.94      7.49 o 
  -1  15   9        0.00       -4.76      3.75 o 
   0  15   9       32.97       33.06      7.80 o 
   1  15   9       10.77        5.06      4.51 o 
  -4  16   9        0.94        1.85      3.61 o 
  -3  16   9        3.75        1.83      6.87 o 
  -2  16   9        0.10        0.67      4.05 o 
  -1  16   9       24.55       18.80      5.31 o 
   0  16   9       18.18        6.20      5.04 o 
  -3  17   9       32.98       49.45     10.75 o 
  -2  17   9       12.19       15.75      5.22 o 
  -1  17   9        4.95        7.45      4.87 o 
   0  17   9       32.42       49.26      7.59 o 
  -6   0  10       17.21       21.68      6.23 o 
  -4   0  10       21.08       21.89      4.25 o 
  -2   0  10     2838.78     2961.24     60.73 o 
   0   0  10      296.87      290.83     14.53 o 
   2   0  10       58.80       78.23     13.38 o 
  -7   1  10       33.02       40.25      6.34 o 
  -6   1  10        0.20       -0.45      3.03 o 
  -5   1  10      140.89      149.58      7.01 o 
  -4   1  10        2.04        2.16      1.95 o 
  -3   1  10      612.25      657.50     13.41 o 
  -2   1  10      152.62      145.89      5.92 o 
  -1   1  10       54.18       61.54      4.68 o 
   0   1  10        9.05        7.39      3.32 o 
   1   1  10        6.29        7.49      4.01 o 
   2   1  10       25.55       34.19      7.08 o 
   3   1  10        7.07       12.08      5.58 o 
  -7   2  10        0.66       -2.61      3.47 o 
  -6   2  10        7.75        9.40      3.92 o 
  -5   2  10      103.33      120.82      7.17 o 
  -4   2  10        1.16        5.51      2.67 o 
  -3   2  10     1031.84     1081.47     19.05 o 
  -2   2  10      450.19      462.44     10.94 o 
  -1   2  10      203.39      231.43      7.94 o 
   0   2  10       38.27       42.73      5.97 o 
   1   2  10       35.15       26.74      5.01 o 
   2   2  10      136.11      100.17     40.92 o 
   3   2  10        0.58        2.07      5.49 o 
  -7   3  10      140.98      162.13      9.64 o 
  -6   3  10        0.34        5.52      2.91 o 
  -5   3  10      280.35      315.19     10.04 o 
  -4   3  10        3.14        4.46      2.48 o 
  -3   3  10       77.28       73.59      4.44 o 
  -2   3  10      319.67      322.42      8.58 o 
  -1   3  10      126.44      121.33      6.10 o 
   0   3  10        0.63       -1.75      3.45 o 
   1   3  10       70.60       74.12      6.97 o 
   2   3  10       15.00       16.05      6.38 o 
   3   3  10       25.49       35.96     11.80 o 
  -7   4  10       13.41       16.91      4.65 o 
  -6   4  10        0.91        0.13      2.73 o 
  -5   4  10        3.50        6.62      2.91 o 
  -4   4  10       34.86       40.32      4.23 o 
  -3   4  10       50.33       48.55      4.35 o 
  -2   4  10       28.54       24.73      3.69 o 
  -1   4  10        0.83        1.51      2.61 o 
   0   4  10        3.61        3.88      3.11 o 
   1   4  10       63.04       41.21     14.59 o 
   2   4  10       66.38       54.64      6.85 o 
   3   4  10       31.49       40.19      8.26 o 
  -6   5  10       16.82       18.07      5.68 o 
  -5   5  10       95.57      100.05      6.24 o 
  -4   5  10       38.17       38.69      4.23 o 
  -3   5  10      203.39      211.01      8.42 o 
  -2   5  10       41.24       22.60      4.04 o 
  -1   5  10      334.00      315.25      9.55 o 
   0   5  10      100.67       93.43      6.35 o 
   1   5  10       76.09       76.81      9.93 o 
   2   5  10        7.33        5.40      4.21 o 
   3   5  10        3.25       11.89      6.12 o 
  -6   6  10       21.50       24.83      5.76 o 
  -5   6  10       15.56       12.32      3.33 o 
  -4   6  10       70.04       79.03      5.51 o 
  -3   6  10        8.79        4.22      2.60 o 
  -2   6  10      112.45      140.72      7.46 o 
  -1   6  10      137.19      175.45      7.29 o 
   0   6  10       11.29        9.45      3.49 o 
   1   6  10       38.74       36.90      5.64 o 
   2   6  10       41.85       29.06      6.97 o 
   3   6  10      105.74       95.31     11.44 o 
  -6   7  10       64.68       68.68      5.93 o 
  -5   7  10       21.34       16.92      4.69 o 
  -4   7  10      152.20      140.78      7.00 o 
  -3   7  10      217.14      225.64      9.30 o 
  -2   7  10      102.78      114.34      6.93 o 
  -1   7  10       81.72       74.45     16.27 o 
   0   7  10      158.72      197.89      8.96 o 
   1   7  10       45.31       22.59      4.47 o 
   2   7  10       16.58       24.32      5.56 o 
   3   7  10       23.88       14.24      7.88 o 
  -6   8  10        0.09        6.69      3.33 o 
  -5   8  10        1.01       -1.40      2.61 o 
  -4   8  10       18.95       22.61      4.45 o 
  -3   8  10      111.21      103.44     11.00 o 
  -2   8  10       34.32       24.85      8.02 o 
  -1   8  10      179.40      148.46     20.62 o 
   0   8  10       18.32       38.91      5.05 o 
   1   8  10      113.96      112.88      7.39 o 
   2   8  10        0.03        3.74      4.22 o 
  -6   9  10        6.27        2.62      3.33 o 
  -5   9  10       17.91       16.02      3.73 o 
  -4   9  10       24.34       24.39      3.85 o 
  -3   9  10        0.07       -0.95      2.75 o 
  -2   9  10        4.90       -1.22      2.55 o 
  -1   9  10      139.67      176.15     10.40 o 
   0   9  10       61.93       60.29      7.02 o 
   1   9  10       80.62       50.94      5.83 o 
   2   9  10        3.28        4.00      4.42 o 
  -6  10  10        9.56        8.06      3.72 o 
  -5  10  10        0.41        6.12      3.12 o 
  -4  10  10       42.00       48.31      5.60 o 
  -3  10  10        4.74       11.52      5.85 o 
  -2  10  10       45.29       38.89      5.91 o 
  -1  10  10       11.46       28.12      5.62 o 
   0  10  10        4.83        3.60      3.96 o 
   1  10  10        3.29        8.94      4.06 o 
   2  10  10        6.79        6.84      7.24 o 
  -5  11  10       27.85       26.75      4.43 o 
  -4  11  10       68.90       61.79      6.37 o 
  -3  11  10      190.55      177.88     14.15 o 
  -2  11  10        1.21        0.01      3.79 o 
  -1  11  10        2.94       -3.13      3.53 o 
   0  11  10        1.32       10.64      4.56 o 
   1  11  10        5.19        1.86      4.40 o 
   2  11  10        0.47        1.93      4.10 o 
  -5  12  10        6.73        7.21      3.67 o 
  -4  12  10        3.79        2.29      3.21 o 
  -3  12  10        4.96        1.06      3.31 o 
  -2  12  10       74.46       85.07     11.11 o 
  -1  12  10        1.00       -3.56      4.04 o 
   0  12  10       17.73        4.72      4.50 o 
   1  12  10       12.41        5.93      5.20 o 
  -4  13  10        0.07        3.41      3.58 o 
  -3  13  10       11.68       12.76      5.02 o 
  -2  13  10        0.51        0.73      4.01 o 
  -1  13  10        2.08       -0.84      3.97 o 
   0  13  10       10.42       -2.65      4.19 o 
   1  13  10        1.16        0.89      4.71 o 
  -4  14  10        4.93        6.83      4.15 o 
  -3  14  10        2.72        0.79      4.44 o 
  -2  14  10        3.94        0.56      4.05 o 
  -1  14  10       51.28       68.18      9.40 o 
   0  14  10        0.16       -5.54      3.70 o 
  -3  15  10        4.68        6.36      4.97 o 
  -2  15  10       17.23       43.93      7.14 o 
  -1  15  10        1.72       -5.17      3.85 o 
  -5   0  11       61.86       41.31     16.29 o 
  -3   0  11        1.53        1.33      3.46 o 
  -1   0  11        6.55        6.52      7.22 o 
   1   0  11        5.79        2.20      7.18 o 
  -6   1  11       10.70        8.75      3.99 o 
  -5   1  11        0.56        4.36      3.11 o 
  -4   1  11      446.41      483.64     12.84 o 
  -3   1  11       11.59       15.30      2.95 o 
  -2   1  11       48.09       46.16      4.52 o 
  -1   1  11       94.35       79.48      6.70 o 
   0   1  11      192.75      203.14     10.67 o 
   1   1  11       10.91        6.26      5.41 o 
   2   1  11       43.83       45.52      8.48 o 
  -6   2  11       12.56       11.93      4.08 o 
  -5   2  11        4.37        7.03      3.18 o 
  -4   2  11      389.67      436.10     15.06 o 
  -3   2  11        1.28        2.32      2.33 o 
  -2   2  11       16.72       10.11      3.28 o 
  -1   2  11       14.82       21.95      4.38 o 
   0   2  11       66.22       52.27      6.58 o 
   1   2  11        0.03       -0.05      5.00 o 
   2   2  11       50.98       72.86     14.04 o 
  -6   3  11        0.20        0.53      3.11 o 
  -5   3  11      242.70      262.22      9.56 o 
  -4   3  11      113.97       99.93      6.69 o 
  -3   3  11      189.28      190.12      7.81 o 
  -2   3  11      131.04      134.95      7.21 o 
  -1   3  11        8.74       13.75      3.49 o 
   0   3  11       24.07       21.29      5.21 o 
   1   3  11       21.33       15.10      6.95 o 
   2   3  11        0.16       -6.79      4.53 o 
  -6   4  11        0.28        2.82      2.96 o 
  -5   4  11      116.65      136.56      7.31 o 
  -4   4  11        7.86        6.93      2.93 o 
  -3   4  11       31.86       29.85      4.74 o 
  -2   4  11      108.45      128.71      6.63 o 
  -1   4  11        0.02        2.11      2.82 o 
   0   4  11       13.75       17.62      4.90 o 
   1   4  11        3.33        1.76      4.72 o 
   2   4  11       15.83       12.79      6.39 o 
  -6   5  11       78.36       84.53      6.46 o 
  -5   5  11        7.96        7.05      3.22 o 
  -4   5  11       13.95       12.04      3.26 o 
  -3   5  11       11.01        8.13      3.54 o 
  -2   5  11       51.02       75.20      9.35 o 
  -1   5  11       27.03       35.29      4.86 o 
   0   5  11        4.90       16.67      4.94 o 
   1   5  11       25.55       22.47      5.46 o 
   2   5  11        4.71        2.72      5.55 o 
  -6   6  11       35.46       39.44      4.97 o 
  -5   6  11       72.30       69.14      6.95 o 
  -4   6  11        5.60        5.99      2.96 o 
  -3   6  11        8.68        5.53      2.96 o 
  -2   6  11       32.77       41.46      5.19 o 
  -1   6  11        1.98        4.21      4.04 o 
   0   6  11       31.98        9.79      8.16 o 
   1   6  11       13.62        5.25      4.57 o 
   2   6  11       42.14       65.36     10.13 o 
  -6   7  11       22.70       24.72      4.49 o 
  -5   7  11       49.22       65.39      5.85 o 
  -4   7  11        0.42        2.75      3.08 o 
  -3   7  11       72.86       72.15      6.25 o 
  -2   7  11        0.30        5.08      3.45 o 
  -1   7  11       12.81        5.71      4.00 o 
   0   7  11       10.14        8.62      3.78 o 
   1   7  11        1.65        6.98      4.53 o 
  -5   8  11       11.53        4.87      3.58 o 
  -4   8  11       13.45       20.64      4.63 o 
  -3   8  11        0.00        1.81      3.31 o 
  -2   8  11        5.01        6.09      4.12 o 
  -1   8  11        0.86       -2.68      3.33 o 
   0   8  11        0.63       -2.64      3.94 o 
   1   8  11        0.79        1.17      4.32 o 
  -5   9  11       62.50       54.86      5.46 o 
  -4   9  11        0.08        5.54      3.79 o 
  -3   9  11        0.03       -1.10      3.62 o 
  -2   9  11       22.11       18.73      8.33 o 
  -1   9  11       15.73        7.91      4.84 o 
   0   9  11       37.98       35.93      6.55 o 
   1   9  11       24.08       17.75      9.81 o 
  -5  10  11        0.04        4.05      4.10 o 
  -4  10  11        1.18        2.78      3.68 o 
  -3  10  11       15.77        7.28      3.83 o 
  -2  10  11       90.73       66.98      9.55 o 
  -1  10  11        1.55       -2.47      3.85 o 
   0  10  11       88.76       98.36      9.91 o 
   1  10  11       57.46       50.46      9.26 o 
  -4  11  11       15.02       11.96      4.33 o 
  -3  11  11       42.84       44.86      6.96 o 
  -2  11  11       20.39       12.48      4.99 o 
  -1  11  11      108.60      110.00      9.41 o 
   0  11  11       14.77       19.14      6.82 o 
  -4  12  11       79.55      115.63     12.43 o 
  -3  12  11       40.66       38.43     13.97 o 
  -2  12  11       26.47       40.94      9.54 o 
  -1  12  11       55.58       29.85     12.38 o 
   0  12  11        2.68        2.65      4.92 o 
  -3  13  11       11.65       12.66      5.04 o 
  -2  13  11        0.01       -4.76      4.01 o 
  -1  13  11        5.97        1.72      4.39 o 
  -4   0  12       60.71       63.63      8.98 o 
  -2   0  12       90.45       79.35     10.57 o 
   0   0  12       22.31       29.98     11.01 o 
  -5   1  12       10.18       12.15      4.72 o 
  -4   1  12        0.74       -2.19      2.62 o 
  -3   1  12        1.01       -4.18      2.78 o 
  -2   1  12        7.93       12.22      4.33 o 
  -1   1  12        0.12        2.64      3.75 o 
   0   1  12       46.14       33.45      7.81 o 
   1   1  12        8.41        5.45      6.05 o 
  -5   2  12        0.38        6.05      4.37 o 
  -4   2  12      136.39      155.33      9.27 o 
  -3   2  12        0.17       -1.37      3.23 o 
  -2   2  12        2.63        0.87      3.77 o 
  -1   2  12        0.41       -2.59      3.45 o 
   0   2  12       13.80       16.06      5.16 o 
   1   2  12       45.23       54.98      9.64 o 
  -5   3  12       13.47       11.50      3.62 o 
  -4   3  12        0.15        3.21      2.94 o 
  -3   3  12        5.47        3.85      3.59 o 
  -2   3  12       83.93       95.09      7.66 o 
  -1   3  12        1.25       -3.41      4.04 o 
   0   3  12       52.70       64.53      7.52 o 
   1   3  12       22.37       33.29      8.18 o 
  -5   4  12        1.32        5.55      3.32 o 
  -4   4  12       61.28       78.22     16.29 o 
  -3   4  12        3.92       -2.50      3.15 o 
  -2   4  12        0.33        1.66      3.38 o 
  -1   4  12        8.91       -3.79      4.05 o 
   0   4  12       12.99       15.67      5.25 o 
   1   4  12       41.93       35.39      8.08 o 
  -5   5  12        8.57        7.24      3.53 o 
  -4   5  12        8.38        4.20      3.74 o 
  -3   5  12       23.42       11.64      4.33 o 
  -2   5  12        9.39        8.28      3.92 o 
  -1   5  12        1.15       -4.80      7.86 o 
   0   5  12        0.47        0.21      4.40 o 
   1   5  12        1.44        0.04      4.17 o 
  -5   6  12       97.09       90.16      6.80 o 
  -4   6  12        0.87        0.10      3.54 o 
  -3   6  12        0.56       -1.75      3.30 o 
  -2   6  12       34.10       27.84      9.68 o 
  -1   6  12        4.95        9.17      5.97 o 
   0   6  12       86.48       94.13      8.94 o 
  -4   7  12        0.05        4.75      3.75 o 
  -3   7  12       10.02       12.03      4.04 o 
  -2   7  12        1.60        7.23      4.63 o 
  -1   7  12        7.70       13.83      5.18 o 
   0   7  12        0.76        5.45      9.99 o 
  -4   8  12       14.74       10.08      4.40 o 
  -3   8  12       19.72       21.10      4.69 o 
  -2   8  12        6.00        3.81      4.13 o 
  -1   8  12       42.16       29.38      8.07 o 
   0   8  12       52.24       81.51     10.44 o 
  -4   9  12       11.24       12.95      4.84 o 
  -3   9  12        0.10       -2.38      4.02 o 
  -2   9  12       48.32       52.28     12.16 o 
  -1   9  12        4.15        2.76      4.18 o 
  -3  10  12        0.33       -1.67      3.95 o 
  -2  10  12        0.21       -1.63      4.06 o 
  -1  10  12        0.28       -0.43      4.95 o 
  -3   0  13        1.96        0.49      6.27 o 
  -1   0  13       76.15       99.62     25.89 o 
  -4   1  13       12.23       20.75      5.60 o 
  -3   1  13        1.30        2.01      4.50 o 
  -2   1  13       42.85       48.76      6.30 o 
  -1   1  13       18.51       17.21      5.82 o 
  -4   2  13       12.56       15.84      4.59 o 
  -3   2  13        4.63        5.85      5.85 o 
  -2   2  13        0.17        0.44      4.56 o 
  -1   2  13       18.75       10.16      5.44 o 
  -4   3  13        2.12        8.56      4.20 o 
  -3   3  13       13.53       15.71      4.60 o 
  -2   3  13        1.37        6.04      4.96 o 
  -1   3  13        6.43        4.07      4.93 o 
  -3   4  13        6.97        5.09      4.07 o 
  -2   4  13       35.56       57.84     12.15 o 
  -1   4  13       11.93       19.28     12.24 o 
  -3   5  13       88.97       99.85      9.23 o 
  -2   5  13       50.21       77.29     12.61 o 
                                                 
